# Supplementary material for: Whole-genome re-sequencing, diversity analysis, and stress-resistance analysis of 77 grape rootstock genotypes
Source: Front Plant Sci. 2023 Feb 9;14:1102695. doi: 10.3389/fpls.2023.1102695 (PMC9947647; doi:10.3389/fpls.2023.1102695)
Supplement: Supplementary Figure 1 — Seventy-seven samples of grape rootstocks. According to the source of the parent, the samples were divided into 10 groups, represented by different colors, and the samples were further divided into 5 blocks according to the region and the phylogenetic tree. Population 1 (P1) are variants of V. riparia and their hybrids with other populations; the offspring of V. berlandieri× V. riparia and are classified as Population 2 (P2); Population 3 (P3) represents V. rupestris and its hybrid offspring with V. berlandieri; P4 represents a relatively complex group with relatively distant genetic relationships; P5 is divided into V. rotundifolia of American origin and the wild resources of China. [file DataSheet_1.zip]

Archive with 7 entries (7 files):
- Figure S1.TIFF
- Figure S2.JPEG
- Figure S3.TIFF
- Figure S4.JPEG
- Figure S5.TIFF
- Table S1.XLS
- Table S2.XLS
