# Supplementary material for: Whole-genome re-sequencing, diversity analysis, and stress-resistance analysis of 77 grape rootstock genotypes
Source: Front Plant Sci. 2023 Feb 9;14:1102695. doi: 10.3389/fpls.2023.1102695 (PMC9947647; doi:10.3389/fpls.2023.1102695)
Supplement: Supplementary Figure 1 — Seventy-seven samples of grape rootstocks. According to the source of the parent, the samples were divided into 10 groups, represented by different colors, and the samples were further divided into 5 blocks according to the region and the phylogenetic tree. Population 1 (P1) are variants of V. riparia and their hybrids with other populations; the offspring of V. berlandieri× V. riparia and are classified as Population 2 (P2); Population 3 (P3) represents V. rupestris and its hybrid offspring with V. berlandieri; P4 represents a relatively complex group with relatively distant genetic relationships; P5 is divided into V. rotundifolia of American origin and the wild resources of China. [file DataSheet_1.zip › Table S1.XLS]

## Sheet: S1-1
Table S1-1 Sequencing reads mapping information
Sample number	Sample name	Clean_reads	Mapped_reads	Mapping_rate	Average_depth	Coverage_1X	Coverage_4X
R41	R140	57969410	53970956	0.931	15.75	0.8669	0.7687
R43	p1103P	68413052	63598577	0.9296	18.05	0.8705	0.7821
R17	p101-14	60965836	56414790	0.9254	16.03	0.8461	0.7383
R42	p110R	46892508	43535751	0.9284	12.41	0.8545	0.7326
R34	p225Ru	41377466	38497671	0.9304	11.75	0.845	0.6929
R16	p3309Couderc	68266360	63528806	0.9306	17.56	0.856	0.7655
R28	p420A	62568038	57941678	0.9261	17.05	0.8705	0.7659
R51	p5A	43155994	40438658	0.937	11.81	0.8922	0.7591
R32	p5BB	48302534	44998817	0.9316	13.25	0.8515	0.7093
R31	p5C	50403374	47158549	0.9356	13.77	0.8559	0.7345
R44	p775P	53205746	49262835	0.9259	13.89	0.8611	0.7473
R33	p8B	49601712	46176870	0.931	12.91	0.8586	0.7449
R4	DogridgeDGLJ	73036928	67962825	0.9305	19.89	0.8527	0.7667
R10	EldoradoAEDLD	47657944	44497125	0.9337	12.75	0.836	0.7249
R5	GloireGLE	52718688	49243906	0.9341	14.43	0.8346	0.7228
R6	HybridFranceHBLDTLK	50251954	46762174	0.9306	13.07	0.8267	0.691
R56	Labrusca	44341094	42036456	0.948	11.46	0.9348	0.8317
R38	LV33	49518678	45627285	0.9214	13.62	0.8214	0.6728
R11	McadamsMKDMS	70595396	65703847	0.9307	18.35	0.8518	0.7633
R39	Rvpestris	62041278	57383344	0.9249	16.07	0.8484	0.7522
R58	SaltGreekSETKLKS510	55477356	52194186	0.9408	14.25	0.9408	0.8545
R30	SO4	52300980	48669493	0.9306	14.47	0.8601	0.7285
R12	VripariaBarrettBLT50	39933954	36329746	0.9097	8.17	0.7962	0.5493
R13	VripariaGrandglaber	68145790	61799539	0.9069	10.79	0.8223	0.6407
R14	VripariapulliatPLYTHAPT	55637584	51983939	0.9343	14.89	0.8297	0.7145
R26	Vwecase	54753708	50974736	0.931	14.12	0.8755	0.7004
R47	BD	40543540	37389419	0.9222	7.98	0.863	0.6062
R45	FLDM	65683354	61044219	0.9294	17.01	0.8767	0.7809
R2	KZ1H	62128176	57984467	0.9333	15.96	0.9235	0.8182
R3	KZ3H	81248874	75289945	0.9267	20.15	0.8545	0.659
R54	KZ5H	65419926	61736719	0.9437	13.52	0.9222	0.8269
R50	KZ6H	48169268	44155188	0.9167	10.15	0.8758	0.6616
R37	LTSDPT	53647056	49093347	0.9151	14.1	0.8482	0.7297
R15	SDPT	82022242	76329758	0.9306	20.77	0.861	0.7835
R48	S528VamurensisVlabrusca	33797054	31692520	0.9377	8.63	0.8817	0.6942
R20	S530VamurensisVlabrusca	105022270	97958216	0.9327	26.31	0.9263	0.8634
R25	TDPT	52659680	49133640	0.933	13.98	0.8996	0.7619
R52	XZNPT	56901876	52876855	0.9293	14.6	0.9132	0.8072
R18	YMT	73736980	68764012	0.9326	18.99	0.8558	0.7735
R22	SH1H	69336078	64812883	0.9348	16.73	0.9137	0.825
R67	GS1H	51323770	48349611	0.9421	13.15	0.9015	0.7963
R8	MRH20H	39409562	36712711	0.9316	9.56	0.8123	0.6276
R49	SQZ	75067592	70720852	0.9421	19.31	0.9173	0.8428
R68	XZZ	49962638	46892796	0.9386	13.02	0.895	0.7701
R19	p188-08	63468270	59232687	0.9333	17.23	0.8546	0.7624
R9	MRH3H	52130320	48640034	0.933	14.22	0.8403	0.7401
R24	SH4H	71671510	67353938	0.9398	18.12	0.9165	0.8371
R23	SH3H	53994246	50476819	0.9349	13.32	0.9059	0.7946
R21	SH2H	62776340	58637883	0.9341	15.68	0.9113	0.8198
R69	ZLL	42587616	40196587	0.9439	11.16	0.8966	0.76
R1	3309M	38248826	35398065	0.9255	9.93	0.8848	0.7224
R27	520A	47993384	44541160	0.9281	11.36	0.8524	0.716
R46	Freedom	52486478	49025311	0.9341	13.85	0.867	0.7558
R36	Fercal	52777480	49450805	0.937	13.4	0.9006	0.7927
R53	p1202	62007080	58274611	0.9398	15.44	0.9414	0.8653
R57	p1613	70656736	66680840	0.9437	17.64	0.9206	0.8606
R40	Rupestrisdulot	47377144	43954577	0.9278	12.77	0.8398	0.7239
R74	HJ8H	64858554	60916410	0.9392	15.78	0.9473	0.8747
R76	YYPTGV	48930944	37983177	0.7763	12.44	0.7136	0.5913
R75	YYPTCarlos	50975618	40144498	0.7875	12.66	0.7139	0.5916
R77	YYPTNoble	37225362	29015636	0.7795	8.97	0.6911	0.5159
R29	p34em	52452818	47598877	0.9075	13.75	0.8604	0.7545
R35	p161-49	42000300	38994451	0.9284	10.6	0.8526	0.7049
R7	HA	51184718	47335242	0.9248	13.07	0.8432	0.7349
R55	LN33	70837576	66983683	0.9456	16.72	0.9492	0.8888
R65	ZSY	56898332	51228000	0.9003	13.34	0.8845	0.7785
R63	ZSE	53064558	42368568	0.7984	11.92	0.8852	0.7627
R61	SH2	47170756	42538274	0.9018	8.4	0.8532	0.601
R59	BBH	56118766	50574799	0.9012	13.54	0.9163	0.8147
R60	ZYH2	38744402	33623086	0.8678	9.75	0.899	0.7561
R62	SY	48315906	44375813	0.9185	12.7	0.8808	0.7634
R70	GXMPT	44771172	41798099	0.9336	11.56	0.8868	0.7647
R73	YAPT	39250034	36638171	0.9335	10.19	0.8605	0.7095
R71	SYPT	46995846	44323503	0.9431	12.4	0.8773	0.7677
R72	HDPT	69789796	65306181	0.9358	17.41	0.8934	0.7792
R64	SPT	46174724	42882452	0.9287	12.46	0.8641	0.72
R66	CPT	52033910	48893297	0.9396	13.44	0.8896	0.7773

## Sheet: S1-2
Table S1-2 The information of clean reads
Sample number	Sample name	Raw Bases(bp)	High-quality Rate(%)	Error rate(%)	Q20(%)	Q30(%)	GC Content(%)
R41	R140	8761801500	99.24	0.03	96.03	90.1	35.94
R43	p1103P	10340855700	99.24	0.03	96.4	90.85	36
R17	p101-14	9203901300	99.36	0.03	97.31	92.74	36.99
R42	p110R	7044645000	99.85	0.03	97.63	93.62	36.25
R34	p225Ru	6226091400	99.69	0.03	96.31	90.74	36.84
R16	p3309Couderc	10362578100	98.82	0.03	97.16	92.37	36.35
R28	p420A	9458498700	99.23	0.03	96.15	90.41	37.09
R51	p5A	6487840800	99.78	0.03	96.28	90.69	36.09
R32	p5BB	7257676800	99.83	0.03	97.5	93.31	37.3
R31	p5C	7575070200	99.81	0.03	97.63	93.61	36.73
R44	p775P	8029072800	99.4	0.03	97.43	92.94	36.61
R33	p8B	7461850800	99.71	0.03	97.54	93.49	36.34
R4	DogridgeDGLJ	11051680200	99.13	0.03	96.11	90.41	37.03
R10	EldoradoAEDLD	7159412400	99.85	0.03	97.1	92.43	36.14
R5	GloireGLE	7931216700	99.7	0.03	97.16	92.63	37.17
R6	HybridFranceHBLDTLK	7559439900	99.71	0.03	97.13	92.84	37.73
R56	Labrusca	6679920900	99.57	0.03	96.58	91.16	35.08
R38	LV33	7450471200	99.7	0.03	97.09	92.54	38.27
R11	McadamsMKDMS	10734035400	98.65	0.03	96.89	91.91	37.24
R39	Rvpestris	9333927000	99.7	0.03	96.12	90.06	36.41
R58	SaltGreekSETKLKS510	8383833300	99.26	0.03	96.25	90.57	36.27
R30	SO4	7910277000	99.18	0.03	95.9	89.96	37.71
R12	VripariaBarrettBLT50	6055065600	98.93	0.03	95.05	89.06	37.8
R13	VripariaGrandglaber	10282077900	99.41	0.04	94.52	88.27	37.86
R14	VripariapulliatPLYTHAPT	8370693900	99.7	0.03	97.3	93.02	37.47
R26	Vwecase	8268744900	99.33	0.03	96.5	91.03	39.03
R47	BD	6120222900	99.37	0.03	95.38	89.63	37.88
R45	FLDM	9975325500	98.77	0.03	96.71	91.6	36.97
R2	KZ1H	9403971600	99.1	0.03	95.91	89.94	36.76
R3	KZ3H	12390454200	98.36	0.03	96.66	91.69	40.99
R54	KZ5H	9930717300	98.81	0.03	96.19	90.58	36.43
R50	KZ6H	7281999300	99.22	0.03	95.56	90.02	38.84
R37	LTSDPT	8105858400	99.27	0.03	96.1	90.33	36.73
R15	SDPT	12370235700	99.46	0.03	97.36	92.76	35.98
R48	S528VamurensisVlabrusca	5084281200	99.71	0.04	96.75	91.34	36.34
R20	S530VamurensisVlabrusca	15890111400	99.14	0.03	95.96	90.05	36.68
R25	TDPT	7965495000	99.16	0.03	96.14	90.46	38.11
R52	XZNPT	8608547700	99.15	0.03	96.3	90.84	36.96
R18	YMT	11194400100	98.8	0.03	97.23	92.51	36.38
R22	SH1H	10488456000	99.16	0.03	97.01	92.16	36.37
R67	GS1H	7739739900	99.47	0.03	96.61	91.16	36.08
R8	MRH20H	5935213800	99.6	0.03	96.91	92.08	36.98
R49	SQZ	11348396700	99.22	0.03	96.35	90.8	35.87
R68	XZZ	7515006900	99.73	0.03	97.12	92.5	36.98
R19	p188-08	9608549700	99.08	0.03	95.95	90.03	36.36
R9	MRH3H	7885401600	99.16	0.03	96.58	91.05	36.19
R24	SH4H	10882844700	98.79	0.03	96.95	91.97	35.58
R23	SH3H	8161436400	99.24	0.03	96.52	91.17	35.89
R21	SH2H	9478140900	99.35	0.03	96.37	90.71	35.61
R69	ZLL	6427379400	99.39	0.03	97.44	93.02	36.46
R1	3309M	5774481000	99.36	0.03	96.38	91.09	36.89
R27	520A	7221064200	99.69	0.03	95.96	90.18	35.86
R46	Freedom	7913967300	99.48	0.03	96.75	91.52	36
R36	Fercal	7960418700	99.45	0.03	97.28	92.71	36.21
R53	p1202	9348722400	99.49	0.03	96.52	90.94	35.87
R57	p1613	10644231000	99.57	0.03	96.7	91.24	35.17
R40	Rupestrisdulot	7124408700	99.75	0.03	95.81	89.43	36.28
R74	HJ8H	9776015700	99.52	0.03	96.2	90.28	35.67
R76	YYPTGV	7388829600	99.33	0.03	96.16	90.34	36.19
R75	YYPTCarlos	7715834700	99.1	0.03	96.3	90.73	35.77
R77	YYPTNoble	5668671000	98.5	0.03	96.1	90.36	36.16
R29	p34em	7927195500	99.25	0.03	96.74	91.33	35.65
R35	p161-49	6354447000	99.14	0.03	96.69	91.43	36.09
R7	HA	7769616000	98.82	0.03	95.67	89.38	36.25
R55	LN33	10677970200	99.51	0.03	96.59	91.02	35.81
R65	ZSY	8610898500	99.12	0.03	96.34	90.68	36.44
R63	ZSE	7994547600	99.56	0.03	96.91	91.88	38.63
R61	SH2	7108128000	99.54	0.03	96.93	92.26	38.38
R59	BBH	8479998000	99.27	0.03	96.33	90.66	37.13
R60	ZYH2	5837225100	99.56	0.03	96.72	91.45	37.5
R62	SY	7303923600	99.23	0.03	96.64	91.3	36.16
R70	GXMPT	6747066300	99.53	0.03	97.25	92.51	35.78
R73	YAPT	5922135900	99.42	0.03	95.83	89.49	36.08
R71	SYPT	7086931200	99.47	0.03	97.13	92.37	36.01
R72	HDPT	10496826900	99.73	0.03	96.81	91.97	37.79
R64	SPT	6943358700	99.75	0.03	96.93	92.09	37.43
R66	CPT	7846920300	99.47	0.03	96.44	90.74	35.94

## Sheet: S1-3
Table S1-3 The brief information of SNPs
	Category	Number of SNPs
	Upstream	123572
Exonic	Stop gain	1929
Exonic	Stop loss	417
Exonic	Synonymous	193390
Exonic	Non-synonymous	182244
	Intronic	1325138
	Splicing	1006
	Downstream	133835
	upstream/downstream	20506
	Intergenic	648795
	ts	1850238
	tv	955651
	ts/tv	1.936
	Total	2805889

## Sheet: S1-4
Table S1-4 Parental information
Sample number	Sample name	Number	Origin country	Parens	Sampling location
R41	R140	BDSW192008944-1a	Italy	V.berlandieri×V.rupestris	Zhengzhou Fruit Research Institute, CAAS
R43	1103P	BDSW192008948-1a	Italy	V.berlandieri×V.rupestris	Zhengzhou Fruit Research Institute, CAAS
R17	101-14	BDSW192008946-1a	France	V.riparia×V.rupestris	Zhengzhou Fruit Research Institute, CAAS
R42	110R	BDES192008947-2a	France	V.berlandieri×V.rupestris	Zhengzhou Fruit Research Institute, CAAS
R34	225Ru	BDES192008945-2a	un	V.berlandieri×V.rupestris	Zhengzhou Fruit Research Institute, CAAS
R16	3309Couderc	BDSW192008949-1a	France	V.riparia×V.rupestris	Zhengzhou Fruit Research Institute, CAAS
R28	420A	BDSW192008950-1a	France	V.berlandieri×V.riparia	Zhengzhou Fruit Research Institute, CAAS
R51	5A	BDES192008951-2a	Hungary	V.berlandieri×V.riparia	Zhengzhou Fruit Research Institute, CAAS
R32	5BB	BDES192008952-2a	Austria	V.berlandieri×V.riparia	Zhengzhou Fruit Research Institute, CAAS
R31	5C	BDES192008953-2a	Hungary	V.berlandieri×V.riparia	Zhengzhou Fruit Research Institute, CAAS
R44	775(P)	BDSW192008954-1a	un	V.berlandieri×V.rupestris	Zhengzhou Fruit Research Institute, CAAS
R33	8B	BDES192008955-2a	Hungary	V.berlandieri×V.riparia	Zhengzhou Fruit Research Institute, CAAS
R4	DogridgeDGLJ	BDSW192008956-1a	America	V.champini	Zhengzhou Fruit Research Institute, CAAS
R10	EldoradoAEDLD	BDES192008957-2a	un	V.riparia	Zhengzhou Fruit Research Institute, CAAS
R5	GloireGLE	BDES192008958-1a	France	V.riparia	Zhengzhou Fruit Research Institute, CAAS
R6	HybridFranceHBLDTLK	BDES192008959-2a	France	V.rupestris×V.vinifera	Zhengzhou Fruit Research Institute, CAAS
R56	Labrusca	BDSW192008960-1a	France	V.labrusca	Zhengzhou Fruit Research Institute, CAAS
R38	LV33	BDES192008961-1a	un	un	Zhengzhou Fruit Research Institute, CAAS
R11	McadamsMKDMS	BDSW192008962-1a	un	V.riparia	Zhengzhou Fruit Research Institute, CAAS
R39	Rvpestris	BDES192008963-2a	un	un	Zhengzhou Fruit Research Institute, CAAS
R58	SaltGreekSETKLK（S510）	BDSW192008964-1a	un	V.champini	Zhengzhou Fruit Research Institute, CAAS
R30	SO4	BDSW192008965-1a	Germany	V.berlandieri×V.riparia	Zhengzhou Fruit Research Institute, CAAS
R12	V.ripariaBarrettBLT50	BDES192008966-2a	un	V.riparia	Zhengzhou Fruit Research Institute, CAAS
R13	V.ripariaGrandglaber	BDES192008967-2a	un	V.riparia	Zhengzhou Fruit Research Institute, CAAS
R14	V.ripariapulliatPLYTHAPT	BDES192008968-2a	un	V.riparia	Zhengzhou Fruit Research Institute, CAAS
R26	V.wecase	BDSW192008969-1a	un	un	Zhengzhou Fruit Research Institute, CAAS
R47	BD	BDES192008970-2a	America	V.riparia×V.labrusca	Zhengzhou Fruit Research Institute, CAAS
R45	FLDM	BDSW192008971-1a	un	V.champini×1613	Zhengzhou Fruit Research Institute, CAAS
R2	KZ1H	BDSW192008972-1a	China	V.berlandieri×V.riparia	Zhengzhou Fruit Research Institute, CAAS
R3	KZ3H	BDSW192008973-1a	China	V.berlandieri×V.riparia	Zhengzhou Fruit Research Institute, CAAS
R54	KZ5H	BDSW192008974-1a	China	V.riparia×V.amurensis	Zhengzhou Fruit Research Institute, CAAS
R50	KZ6H	BDES192008975-2a	China	un	Zhengzhou Fruit Research Institute, CAAS
R37	LTSDPT	BDSW192008976-1a	un	V.rupestris	Zhengzhou Fruit Research Institute, CAAS
R15	SDPT	BDSW192008977-1a	America	V.rupestris	Zhengzhou Fruit Research Institute, CAAS
R48	S528(V.amurensis*V.labrusca)	FDSW202088191-1r	un	V.amurensis×V.labrusca	Zhengzhou Fruit Research Institute, CAAS
R20	S530(V.amurensis*V.labrusca)	BDSW192008979-1a	un	un	Zhengzhou Fruit Research Institute, CAAS
R25	TDPT	BDSW192008980-1a	un	un	Zhengzhou Fruit Research Institute, CAAS
R52	XZNPT	BDSW192008981-1a	America	V.champinii	Zhengzhou Fruit Research Institute, CAAS
R18	YMT	BDSW192008982-1a	un	V.riparia	Zhengzhou Fruit Research Institute, CAAS
R22	SH1H	BDSW192008983-1a	China	V.amurensis×V.riparia	Zhangjiagang Shenyuan Grape Technology Co.Ltd
R67	GS1H	BDSW192008984-1a	America	V.vulpina×V.amurensis	Zhangjiagang Shenyuan Grape Technology Co.Ltd
R8	MRH20H	BDES192008985-2a	America	V.riparia×V.amurensis	Zhangjiagang Shenyuan Grape Technology Co.Ltd
R49	SQZ	BDSW192008986-1a	France	V.rupestris	Zhangjiagang Shenyuan Grape Technology Co.Ltd
R68	XZZ	BDES192008987-1a	France	V.davidii	Zhangjiagang Shenyuan Grape Technology Co.Ltd
R19	188-08	BDSW192008988-1a	France	V.berlandieri×V.riparia	Zhangjiagang Shenyuan Grape Technology Co.Ltd
R9	MRH3H	BDSW192008989-3a	America	GJ5×FRESNO 1613-59	Zhangjiagang Shenyuan Grape Technology Co.Ltd
R24	SH4H	BDSW192008990-2a	France	V.amurensis×V.riparia	Zhangjiagang Shenyuan Grape Technology Co.Ltd
R23	SH3H	BDSW192008991-2a	France	V.amurensis×V.riparia	Zhangjiagang Shenyuan Grape Technology Co.Ltd
R21	SH2H	BDSW192008992-2a	America	V.amurensis×V.riparia	Zhangjiagang Shenyuan Grape Technology Co.Ltd
R69	ZLL	BDSW192008993-2a	France	V.rupestris	Zhangjiagang Shenyuan Grape Technology Co.Ltd
R1	3309M	BDSW192008994-3a	China	JLN×HDPT	Nanjing Agricultural University
R27	520A	BDSW192008995-3a	America	V.berlandieri×V.riparia	Nanjing Agricultural University
R46	Freedom	BDSW192008996-2a	America	V.champini×1613C	Changli Fruit Institute, Hebei Academy of Agricultural and Forestry Sciences
R36	Fercal	BDSW192008997-2a	France	V.berlandieri×334EM	Changli Fruit Institute, Hebei Academy of Agricultural and Forestry Sciences
R53	1202	BDSW192008998-2a	France	V. vinifia×V. rupestris	Changli Fruit Institute, Hebei Academy of Agricultural and Forestry Sciences
R57	1613	BDSW192008999-2a	France	V.riparia×V.labrusca	Changli Fruit Institute, Hebei Academy of Agricultural and Forestry Sciences
R40	Rupestrisdulot	BDES192009000-2a	France	V.rupestris	Zhejiang Academy of Agricultural Science
R74	HJ8H	BDSW192009001-2a	China	V. vinifia×V. rupestris	Zhejiang Academy of Agricultural Science
R76	YYPTGV	BDSW192009002-2a	China	V.rotundifolia	Zhejiang Academy of Agricultural Science
R75	YYPTCarlos	BDSW192009003-2a	China	V.rotundifolia	Zhejiang Academy of Agricultural Science
R77	YYPTNoble	BDSW192009004-2a	China	V.rotundifolia	Zhejiang Academy of Agricultural Science
R29	34em	BDSW192009005-4a	un	86-24-53×ZYH	Shandong Agricultural University
R35	161-49	BDSW192009006-2a	China	V.berlandieri×V.riparia	Zhichang Grape Research Institute, Shandong Province
R7	HA	BDSW192009007-2a	America	V.riparia	Zhichang Grape Research Institute, Shandong Province
R55	LN33	BDSW192009008-2a	un	un	Zhichang Grape Research Institute, Shandong Province
R65	ZSY	BDSW192009009-2a	China	V.amurensis	Zhichang Grape Research Institute, Shandong Province
R63	ZSE	BDSW192009010-3a	China	V.amurensis	Zhichang Grape Research Institute, Shandong Province
R61	SH2	BDES192009011-2a	China	V.amurensis	Zhichang Grape Research Institute, Shandong Province
R59	BBH	BDSW192009012-2a	China	V.amurensis	Zhichang Grape Research Institute, Shandong Province
R60	ZYH2	BDSW192009013-3a	China	V.amurensis	Zhichang Grape Research Institute, Shandong Province
R62	SY	BDSW192009014-2a	China	V.amurensis	Zhichang Grape Research Institute, Shandong Province
R70	GXMPT	BDSW192009015-2a	China	un	Zhengzhou Fruit Research Institute, CAAS
R73	YAPT	BDSW192009016-2a	China	un	Zhengzhou Fruit Research Institute, CAAS
R71	SYPT	BDSW192009017-2a	China	un	Zhengzhou Fruit Research Institute, CAAS
R72	HDPT	BDES192009018-1a	China	un	Zhengzhou Fruit Research Institute, CAAS
R64	SPT	BDES192009019-1a	China	V.amurensis	Zhengzhou Fruit Research Institute, CAAS
R66	CPT	BDSW192009020-2a	China	V.davidii	Zhengzhou Fruit Research Institute, CAAS

## Sheet: S1-5
Table S1-5 Classification of 77 rootstock samples
P1
group 1	R1	R2	R3
group 2	R4	R5	R6	R7	R8	R9	R10	R11	R12	R13	R14	R15	R16	R17	R18	R19
group 3	R20	R21	R22	R23	R24	R25	R26
P2
group 4	R27	R28	R29	R30	R31	R32	R33	R34	R35
group 8	R36
P3
group 7	R45	R46	R47	R48	R49	R50	R51	R52
group 8	R53	R54	R55	R56	R57	R58
P4
group 5	R37	R38	R39	R40
group 6	R41	R42	R43	R44
P5
group 9	R59	R60	R61	R62	R63	R64	R65	R66	R67	R68	R69	R70	R71	R72	R73	R74
group 10	R75	R76	R77
