# Supplementary material for: Whole-genome re-sequencing, diversity analysis, and stress-resistance analysis of 77 grape rootstock genotypes
Source: Front Plant Sci. 2023 Feb 9;14:1102695. doi: 10.3389/fpls.2023.1102695 (PMC9947647; doi:10.3389/fpls.2023.1102695)
Supplement: Supplementary Figure 1 — Seventy-seven samples of grape rootstocks. According to the source of the parent, the samples were divided into 10 groups, represented by different colors, and the samples were further divided into 5 blocks according to the region and the phylogenetic tree. Population 1 (P1) are variants of V. riparia and their hybrids with other populations; the offspring of V. berlandieri× V. riparia and are classified as Population 2 (P2); Population 3 (P3) represents V. rupestris and its hybrid offspring with V. berlandieri; P4 represents a relatively complex group with relatively distant genetic relationships; P5 is divided into V. rotundifolia of American origin and the wild resources of China. [file DataSheet_1.zip › Table S2.XLS]

## Sheet: phenotypic traits
Sample number	Sample name	phylloxera	root-knot nematode	salt	drought	cold	waterlogging	references
R41	R140	1	1	0	1	0	0	Du, Y.P., Jiang, E.S., Wang, F.P., Zhang, S.Z. & Zhai, H.J.P.G.R. Gene expression profiling of rootstock '140Ru' and Vitis vinifera L. cv. 'Crimson Seedless' grape roots infected with grape phylloxera. Plant Growth Regulation 73, 1-8 http://dx.doi.org/10.1007/s10725-013-9862-z (2014); Du, Y.P., Gao, Z. & Zhai, H. Research and application prospect of grape rootstock, Deciduous Fruits, 52, 4-7 http…
R43	1103P	1	1	1	1	1	1	Riaz, S. et al. Genetic diversity and parentage analysis of grape rootstocks. Theor Appl Genet 132, 1847-1860 http://dx.doi.org/10.1007/s00122-019-03320-5 (2019); Du, Y.P., Gao, Z. & Zhai, H. Research and application prospect of grape rootstock, Deciduous Fruits, 52, 4-7 http://dx.doi.org/10.13855/j.cnki.lygs.2020.06.002 (2020); Sohrabi et al. Enhanced values of various physiological traits and V…
R17	101-14	1	1	1	0	0	1	Riaz, S. et al. Genetic diversity and parentage analysis of grape rootstocks. Theor Appl Genet 132, 1847-1860 http://dx.doi.org/10.1007/s00122-019-03320-5 (2019); Du, Y.P., Gao, Z. & Zhai, H. Research and application prospect of grape rootstock, Deciduous Fruits, 52, 4-7 http://dx.doi.org/10.13855/j.cnki.lygs.2020.06.002 (2020).
R42	110R	1	1	0	1	1	NA	Kong, Q.S. Chinese Grape History. (China Agricultural Science and Technology Press, 2004); Zhao, Y.X., Zhang, Y.H. & Qi, G.M. Research Status and Prospects of Application of Grape Rootstocks, Northern Horticulture 11, 136-142 http://dx.doi.org/10.11937/bfyy.20182809 (2019); Bianchi, D., Caramanico, L., Grossi, D., Brancadoro, L. & Lorenzis, G. How Do Novel M-Rootstock (Vitis Spp.) Genotypes Cope …
R34	225Ru	1	1	1	1	1	1	Du, Y.P., Gao, Z. & Zhai, H. Research and application prospect of grape rootstock, Deciduous Fruits, 52, 4-7 http://dx.doi.org/10.13855/j.cnki.lygs.2020.06.002 (2020); Zhang, P.A., Leng, X.P., Fan, X.C., Liu, G.S. & Fang, J.G. Current status and research progress of grape rootstock germplasm resources, Sino-Overseas Grapevine & Wine 219, 63-68 http://dx.doi.org/10.13414/j.cnki.zwpp.2018.03.011 (2…
R16	3309Couderc	1	0	0	0	1	0	McKenry, M.V. & Anwar, S.A. Nematode and grape rootstock interactions including an improved understanding of tolerance. J Nematol 38, 312-8 https://www.ncbi.nlm.nih.gov/pubmed/19259534 (2006); Cousins, P. Genetics of resistance to Meloidogyne incognita in crosses of grape rootstocks. MD dissertation, University of California, (1999); Kong, Q.S. Chinese Grape History. (China Agricultural Science a…
R28	420A	1	1	0	1	1	1	Kong, Q.S. Chinese Grape History. (China Agricultural Science and Technology Press, 2004); Li, C., Bai, S.J., Zhao, R.H., Chen, G. & Cai, J.S. Progresses in Research and Application of Grapevine Rootstocks, Journal of Agriculture 6, 53-59 http://dx.doi.org/10.3969/j.issn.1007-7774.2016.05.012 (2016); Fang, Y.L., Sun, W., Zhang, Z.W., Hui, Z.M. & Liu, X. Research and utilization situation on grape…
R51	5A	1	1	1	1	1	1	Du, Y.P., Gao, Z. & Zhai, H. Research and application prospect of grape rootstock, Deciduous Fruits, 52, 4-7 http://dx.doi.org/10.13855/j.cnki.lygs.2020.06.002 (2020); Zhang, P.A., Leng, X.P., Fan, X.C., Liu, G.S. & Fang, J.G. Current status and research progress of grape rootstock germplasm resources, Sino-Overseas Grapevine & Wine 219, 63-68 http://dx.doi.org/10.13414/j.cnki.zwpp.2018.03.011 (2…
R32	5BB	1	1	1	0	1	1	Kocsis, L. et al. Grape Phylloxera Populations Adapted to Vitis berlandieri x V. riparia Rootstocks. American Journal of Enology & Viticulture 50, 101-106 http://dx.doi.org/10.1533/9781845698133.5.280 (1999); Edwards, M. Effect of type of rootstock on yields of carina grapevines (Vitis vinifera) and levels of citrus nematode (Tylenchulus semipenetrans Cobb). Australian Journal of Experimental Agr…
R31	5C	1	1	0	1	1	1	McKenry, M.V. & Anwar, S.A. Nematode and grape rootstock interactions including an improved understanding of tolerance. J Nematol 38, 312-8 https://www.ncbi.nlm.nih.gov/pubmed/19259534 (2006); Li, C., Bai, S.J., Zhao, R.H., Chen, G. & Cai, J.S. Progresses in Research and Application of Grapevine Rootstocks, Journal of Agriculture 6, 53-59 http://dx.doi.org/10.3969/j.issn.1007-7774.2016.05.012 (20…
R44	775(P)	1	1	NA	1	NA	1	Du, Y.P., Gao, Z. & Zhai, H. Research and application prospect of grape rootstock, Deciduous Fruits, 52, 4-7 http://dx.doi.org/10.13855/j.cnki.lygs.2020.06.002 (2020); Kong, Q.S. Chinese Grape History. (China Agricultural Science and Technology Press, 2004).
R33	8B	1	1	1	0	1	1	Kong, Q.S. Chinese Grape History. (China Agricultural Science and Technology Press, 2004); Guo, L., Han, J., Song, C.N. & Fang, J.G. Brief situation of research on grapevine rootstock, Journal of Jiangsu Forestry Science & Technology 38, 48-54 http://dx.doi.org/10.3969/j.issn.1001-7380.2011.03.013 (2011); Du, Y.P., Gao, Z. & Zhai, H. Research and application prospect of grape rootstock, Deciduous…
R4	DogridgeDGLJ	1	1	1	1	1	NA	Cousins, P. Genetics of resistance to Meloidogyne incognita in crosses of grape rootstocks. MD dissertation, University of California, (1999); Cousins, P. & Walker, A. Genetics of resistance to Meloidogyne incognita in crosses of grape rootstocks. Theor Appl Genet 105, 802-807 http://dx.doi.org/10.1007/s00122-002-0977-2 (2002); Zhao, Y.X., Zhang, Y.H. & Qi, G.M. Research Status and Prospects of A…
R10	EldoradoAEDLD	1	NA	NA	0	NA	NA	Du, Y.P., Gao, Z. & Zhai, H. Research and application prospect of grape rootstock, Deciduous Fruits, 52, 4-7 http://dx.doi.org/10.13855/j.cnki.lygs.2020.06.002 (2020); Liu, C.H. General situation of research and utilization of grape rootstock, Viticulture and Wine Making 000, 20-24 (1992).
R5	GloireGLE	1	0	1	1	1	1	Lowe, K.M. & Walker, M.A. Genetic linkage map of the interspecific grape rootstock cross Ramsey (Vitis champinii) x Riparia Gloire (Vitis riparia). Theor Appl Genet 112, 1582-92 http://dx.doi.org/10.1007/s00122-006-0264-8 (2006); Cousins, P. & Walker, A. Genetics of resistance to Meloidogyne incognita in crosses of grape rootstocks. Theor Appl Genet 105, 802-807 http://dx.doi.org/10.1007/s00122-0…
R6	HybridFranceHBLDTLK	NA	NA	NA	1	NA	1	Guo, L., Han, J., Song, C.N. & Fang, J.G. Brief situation of research on grapevine rootstock, Journal of Jiangsu Forestry Science & Technology 38, 48-54 http://dx.doi.org/10.3969/j.issn.1001-7380.2011.03.013 (2011).
R56	Labrusca	0	NA	NA	NA	1	1	Köse, B., Horuz, A. & Akınoğlu, G. Phenological Changes of Leaf Nutrients in Vitis labrusca L. Grape Grafted on Different Rootstocks in Heavy Clay Soil Conditions. Erwerbs - Obstbau 58, 211-217 https://doi.org/10.1007/s10341-016-0279-5 (2016); Zhao, Y.X., Zhang, Y.H. & Qi, G.M. Research Status and Prospects of Application of Grape Rootstocks, Northern Horticulture 11, 136-142 http://dx.doi.org/10…
R38	LV33	1	NA	NA	1	0	NA	Zhang, P.A., Leng, X.P., Fan, X.C., Liu, G.S. & Fang, J.G. Current status and research progress of grape rootstock germplasm resources, Sino-Overseas Grapevine & Wine 219, 63-68 http://dx.doi.org/10.13414/j.cnki.zwpp.2018.03.011 (2018); Kong, Q.S. Chinese Grape History. (China Agricultural Science and Technology Press, 2004).
R11	McadamsMKDMS	1	0	NA	1	1	1	Du, Y.P., Gao, Z. & Zhai, H. Research and application prospect of grape rootstock, Deciduous Fruits, 52, 4-7 http://dx.doi.org/10.13855/j.cnki.lygs.2020.06.002 (2020); Cousins, P. & Walker, A. Genetics of resistance to Meloidogyne incognita in crosses of grape rootstocks. Theor Appl Genet 105, 802-807 http://dx.doi.org/10.1007/s00122-002-0977-2 (2002); Guo, X.W., Li, Y.H., Li, C.X. & Guo, Y.S. St…
R39	Rvpestris	1	NA	1	1	1	0	Du, Y.P., Gao, Z. & Zhai, H. Research and application prospect of grape rootstock, Deciduous Fruits, 52, 4-7 http://dx.doi.org/10.13855/j.cnki.lygs.2020.06.002 (2020); Zhang, P.A., Leng, X.P., Fan, X.C., Liu, G.S. & Fang, J.G. Current status and research progress of grape rootstock germplasm resources, Sino-Overseas Grapevine & Wine 219, 63-68 http://dx.doi.org/10.13414/j.cnki.zwpp.2018.03.011 (2…
R58	SaltGreekSETKLK（S510）	1	1	1	1	0	1	Lowe, K.M. & Walker, M.A. Genetic linkage map of the interspecific grape rootstock cross Ramsey (Vitis champinii) x Riparia Gloire (Vitis riparia). Theor Appl Genet 112, 1582-92 http://dx.doi.org/10.1007/s00122-006-0264-8 (2006); Lbacache, A., Albornoz, F. & Zurita-Silva, A. Yield responses in Flame seedless, Thompson seedless and Red Globe table grape cultivars are differentially modified by roo…
R30	SO4	1	1	1	1	1	1	McKenry, M.V. & Anwar, S.A. Nematode and grape rootstock interactions including an improved understanding of tolerance. J Nematol 38, 312-8 https://www.ncbi.nlm.nih.gov/pubmed/19259534 (2006); Zhao, Y.X., Zhang, Y.H. & Qi, G.M. Research Status and Prospects of Application of Grape Rootstocks, Northern Horticulture 11, 136-142 http://dx.doi.org/10.11937/bfyy.20182809 (2019); Du, Y.P., Gao, Z. & Zh…
R12	V.ripariaBarrettBLT50	1	1	NA	NA	NA	NA	Du, Y.P., Gao, Z. & Zhai, H. Research and application prospect of grape rootstock, Deciduous Fruits, 52, 4-7 http://dx.doi.org/10.13855/j.cnki.lygs.2020.06.002 (2020); Zhang, P.A., Leng, X.P., Fan, X.C., Liu, G.S. & Fang, J.G. Current status and research progress of grape rootstock germplasm resources, Sino-Overseas Grapevine & Wine 219, 63-68 http://dx.doi.org/10.13414/j.cnki.zwpp.2018.03.011 (2…
R13	V.ripariaGrandglaber	1	1	NA	NA	NA	NA	Du, Y.P., Gao, Z. & Zhai, H. Research and application prospect of grape rootstock, Deciduous Fruits, 52, 4-7 http://dx.doi.org/10.13855/j.cnki.lygs.2020.06.002 (2020); Zhang, P.A., Leng, X.P., Fan, X.C., Liu, G.S. & Fang, J.G. Current status and research progress of grape rootstock germplasm resources, Sino-Overseas Grapevine & Wine 219, 63-68 http://dx.doi.org/10.13414/j.cnki.zwpp.2018.03.011 (2…
R14	V.ripariapulliatPLYTHAPT	1	1	NA	NA	NA	NA	Du, Y.P., Gao, Z. & Zhai, H. Research and application prospect of grape rootstock, Deciduous Fruits, 52, 4-7 http://dx.doi.org/10.13855/j.cnki.lygs.2020.06.002 (2020); Zhang, P.A., Leng, X.P., Fan, X.C., Liu, G.S. & Fang, J.G. Current status and research progress of grape rootstock germplasm resources, Sino-Overseas Grapevine & Wine 219, 63-68 http://dx.doi.org/10.13414/j.cnki.zwpp.2018.03.011 (2…
R26	V.wecase	NA	NA	NA	NA	NA	NA	/
R47	BD	0	NA	0	1	1	1	He, P.C. & Luo, G.G. Grapeology. (China Agriculture Press, 1994); Du, Y.P., Gao, Z. & Zhai, H. Research and application prospect of grape rootstock, Deciduous Fruits, 52, 4-7 http://dx.doi.org/10.13855/j.cnki.lygs.2020.06.002 (2020); Liu, C.H., Ma, X.H. & Wu, G. Chinese grape varieties. (China Agriculture Press, 2014);
R45	FLDM	1	1	0	1	1	NA	Riaz, S. et al. Genetic diversity and parentage analysis of grape rootstocks. Theor Appl Genet 132, 1847-1860 http://dx.doi.org/10.1007/s00122-019-03320-5 (2019); McKenry, M.V. & Anwar, S.A. Nematode and grape rootstock interactions including an improved understanding of tolerance. J Nematol 38, 312-8 https://www.ncbi.nlm.nih.gov/pubmed/19259534 (2006); Lbacache, A., Albornoz, F. & Zurita-Silva, …
R2	KZ1H	1	1	1	NA	NA	NA	Liu, C.H., Ma, X.H. & Wu, G. Chinese grape varieties. (China Agriculture Press, 2014); Zhang, P.A., Leng, X.P., Fan, X.C., Liu, G.S. & Fang, J.G. Current status and research progress of grape rootstock germplasm resources, Sino-Overseas Grapevine & Wine 219, 63-68 http://dx.doi.org/10.13414/j.cnki.zwpp.2018.03.011 (2018).
R3	KZ3H	1	1	1	0	1	NA	Liu, C.H., Ma, X.H. & Wu, G. Chinese grape varieties. (China Agriculture Press, 2014); Zhang, P.A., Leng, X.P., Fan, X.C., Liu, G.S. & Fang, J.G. Current status and research progress of grape rootstock germplasm resources, Sino-Overseas Grapevine & Wine 219, 63-68 http://dx.doi.org/10.13414/j.cnki.zwpp.2018.03.011 (2018); Du, Y.P., Gao, Z. & Zhai, H. Research and application prospect of grape roo…
R54	KZ5H	1	1	1	NA	NA	NA	Liu, C.H., Ma, X.H. & Wu, G. Chinese grape varieties. (China Agriculture Press, 2014).
R50	KZ6H	0	1	1	NA	NA	NA	Liu, C.H., Ma, X.H. & Wu, G. Chinese grape varieties. (China Agriculture Press, 2014); Zhang, P.A., Leng, X.P., Fan, X.C., Liu, G.S. & Fang, J.G. Current status and research progress of grape rootstock germplasm resources, Sino-Overseas Grapevine & Wine 219, 63-68 http://dx.doi.org/10.13414/j.cnki.zwpp.2018.03.011 (2018).
R37	LTSDPT	1	1	1	0	1	0	Kong, Q.S. Chinese Grape History. (China Agricultural Science and Technology Press, 2004); Riaz, S. et al. Genetic diversity and parentage analysis of grape rootstocks. Theor Appl Genet 132, 1847-1860 http://dx.doi.org/10.1007/s00122-019-03320-5 (2019); Zhao, Y.X., Zhang, Y.H. & Qi, G.M. Research Status and Prospects of Application of Grape Rootstocks, Northern Horticulture 11, 136-142 http://dx.…
R15	SDPT	1	1	1	1	1	0	Kong, Q.S. Chinese Grape History. (China Agricultural Science and Technology Press, 2004); Zhang, P.A., Leng, X.P., Fan, X.C., Liu, G.S. & Fang, J.G. Current status and research progress of grape rootstock germplasm resources, Sino-Overseas Grapevine & Wine 219, 63-68 http://dx.doi.org/10.13414/j.cnki.zwpp.2018.03.011 (2018); Guo, L., Han, J., Song, C.N. & Fang, J.G. Brief situation of research o…
R48	S528(V.amurensis*V.labrusca)	NA	NA	NA	NA	NA	NA	/
R20	S530(V.amurensis*V.labrusca)	NA	NA	NA	NA	NA	NA	/
R25	TDPT	1	NA	1	NA	NA	NA	Du, Y.P., Gao, Z. & Zhai, H. Research and application prospect of grape rootstock, Deciduous Fruits, 52, 4-7 http://dx.doi.org/10.13855/j.cnki.lygs.2020.06.002 (2020); Kong, Q.S. Chinese Grape History. (China Agricultural Science and Technology Press, 2004).
R52	XZNPT	1	1	1	1	NA	NA	Zhang, P.A., Leng, X.P., Fan, X.C., Liu, G.S. & Fang, J.G. Current status and research progress of grape rootstock germplasm resources, Sino-Overseas Grapevine & Wine 219, 63-68 http://dx.doi.org/10.13414/j.cnki.zwpp.2018.03.011 (2018); Zhao, Y.X., Zhang, Y.H. & Qi, G.M. Research Status and Prospects of Application of Grape Rootstocks, Northern Horticulture 11, 136-142 http://dx.doi.org/10.11937/…
R18	YMT	NA	1	NA	NA	NA	NA	Zhang, P.A., Leng, X.P., Fan, X.C., Liu, G.S. & Fang, J.G. Current status and research progress of grape rootstock germplasm resources, Sino-Overseas Grapevine & Wine 219, 63-68 http://dx.doi.org/10.13414/j.cnki.zwpp.2018.03.011 (2018).
R22	SH1H	NA	NA	NA	1	1	NA	Zhang, P.A., Leng, X.P., Fan, X.C., Liu, G.S. & Fang, J.G. Current status and research progress of grape rootstock germplasm resources, Sino-Overseas Grapevine & Wine 219, 63-68 http://dx.doi.org/10.13414/j.cnki.zwpp.2018.03.011 (2018); Patel, S. et al. Draft genome of the Native American cold hardy grapevine Vitis riparia Michx. 'Manitoba 37'. Hortic Res 7, 92 http://dx.doi.org/10.1038/s41438-02…
R67	GS1H	NA	NA	NA	NA	NA	NA	/
R8	MRH20H	NA	NA	NA	NA	1	NA	Patel, S. et al. Draft genome of the Native American cold hardy grapevine Vitis riparia Michx. 'Manitoba 37'. Hortic Res 7, 92 http://dx.doi.org/10.1038/s41438-020-0316-2 (2020).
R49	SQZ	1	0	1	0	1	0	Kong, Q.S. Chinese Grape History. (China Agricultural Science and Technology Press, 2004); Zhang, P.A., Leng, X.P., Fan, X.C., Liu, G.S. & Fang, J.G. Current status and research progress of grape rootstock germplasm resources, Sino-Overseas Grapevine & Wine 219, 63-68 http://dx.doi.org/10.13414/j.cnki.zwpp.2018.03.011 (2018); Guo, X.W., Li, Y.H., Li, C.X. & Guo, Y.S. State of Grape stock study an…
R68	XZZ	0	NA	NA	1	0	1	Kong, Q.S. Chinese Grape History. (China Agricultural Science and Technology Press, 2004)
R19	188-08	NA	NA	0	1	1	NA	Zhang, P.A., Leng, X.P., Fan, X.C., Liu, G.S. & Fang, J.G. Current status and research progress of grape rootstock germplasm resources, Sino-Overseas Grapevine & Wine 219, 63-68 http://dx.doi.org/10.13414/j.cnki.zwpp.2018.03.011 (2018); Zhao, Y.X., Zhang, Y.H. & Qi, G.M. Research Status and Prospects of Application of Grape Rootstocks, Northern Horticulture 11, 136-142 http://dx.doi.org/10.11937/…
R9	MRH3H	NA	NA	NA	NA	NA	NA	/
R24	SH4H	NA	NA	1	1	1	NA	Zhang, P.A., Leng, X.P., Fan, X.C., Liu, G.S. & Fang, J.G. Current status and research progress of grape rootstock germplasm resources, Sino-Overseas Grapevine & Wine 219, 63-68 http://dx.doi.org/10.13414/j.cnki.zwpp.2018.03.011 (2018); Patel, S. et al. Draft genome of the Native American cold hardy grapevine Vitis riparia Michx. 'Manitoba 37'. Hortic Res 7, 92 http://dx.doi.org/10.1038/s41438-02…
R23	SH3H	1	NA	1	0	1	NA	Guo, L., Han, J., Song, C.N. & Fang, J.G. Brief situation of research on grapevine rootstock, Journal of Jiangsu Forestry Science & Technology 38, 48-54 http://dx.doi.org/10.3969/j.issn.1001-7380.2011.03.013 (2011); Zhang, P.A., Leng, X.P., Fan, X.C., Liu, G.S. & Fang, J.G. Current status and research progress of grape rootstock germplasm resources, Sino-Overseas Grapevine & Wine 219, 63-68 http:…
R21	SH2H	1	NA	1	1	1	NA	Guo, L., Han, J., Song, C.N. & Fang, J.G. Brief situation of research on grapevine rootstock, Journal of Jiangsu Forestry Science & Technology 38, 48-54 http://dx.doi.org/10.3969/j.issn.1001-7380.2011.03.013 (2011); Zhang, P.A., Leng, X.P., Fan, X.C., Liu, G.S. & Fang, J.G. Current status and research progress of grape rootstock germplasm resources, Sino-Overseas Grapevine & Wine 219, 63-68 http:…
R69	ZLL	1	1	NA	NA	1	0	Kong, Q.S. Chinese Grape History. (China Agricultural Science and Technology Press, 2004); Zhang, P.A., Leng, X.P., Fan, X.C., Liu, G.S. & Fang, J.G. Current status and research progress of grape rootstock germplasm resources, Sino-Overseas Grapevine & Wine 219, 63-68 http://dx.doi.org/10.13414/j.cnki.zwpp.2018.03.011 (2018); Guo, L., Han, J., Song, C.N. & Fang, J.G. Brief situation of research o…
R1	3309M	1	NA	1	1	1	1	Zhang, P.A., Leng, X.P., Fan, X.C., Liu, G.S. & Fang, J.G. Current status and research progress of grape rootstock germplasm resources, Sino-Overseas Grapevine & Wine 219, 63-68 http://dx.doi.org/10.13414/j.cnki.zwpp.2018.03.011 (2018); Du, Y.P., Gao, Z. & Zhai, H. Research and application prospect of grape rootstock, Deciduous Fruits, 52, 4-7 http://dx.doi.org/10.13855/j.cnki.lygs.2020.06.002 (2…
R27	520A	1	1	1	1	1	1	Zhang, P.A., Leng, X.P., Fan, X.C., Liu, G.S. & Fang, J.G. Current status and research progress of grape rootstock germplasm resources, Sino-Overseas Grapevine & Wine 219, 63-68 http://dx.doi.org/10.13414/j.cnki.zwpp.2018.03.011 (2018).
R46	Freedom	1	1	0	1	1	NA	Riaz, S. et al. Genetic diversity and parentage analysis of grape rootstocks. Theor Appl Genet 132, 1847-1860 http://dx.doi.org/10.1007/s00122-019-03320-5 (2019); McKenry, M.V. & Anwar, S.A. Nematode and grape rootstock interactions including an improved understanding of tolerance. J Nematol 38, 312-8 https://www.ncbi.nlm.nih.gov/pubmed/19259534 (2006); Lbacache, A., Albornoz, F. & Zurita-Silva, …
R36	Fercal	1	1	1	1	NA	NA	Riaz, S. et al. Genetic diversity and parentage analysis of grape rootstocks. Theor Appl Genet 132, 1847-1860 http://dx.doi.org/10.1007/s00122-019-03320-5 (2019); Guo, L., Han, J., Song, C.N. & Fang, J.G. Brief situation of research on grapevine rootstock, Journal of Jiangsu Forestry Science & Technology 38, 48-54 http://dx.doi.org/10.3969/j.issn.1001-7380.2011.03.013 (2011).
R53	1202	0	NA	1	1	NA	1	Zhang, P.A., Leng, X.P., Fan, X.C., Liu, G.S. & Fang, J.G. Current status and research progress of grape rootstock germplasm resources, Sino-Overseas Grapevine & Wine 219, 63-68 http://dx.doi.org/10.13414/j.cnki.zwpp.2018.03.011 (2018); Fang, Y.L., Sun, W., Zhang, Z.W., Hui, Z.M. & Liu, X. Research and utilization situation on grape rootstocks. Sino-Overseas Grapevine & Wine 7, 74-80 https://doi.…
R57	1613	0	0	NA	1	NA	NA	Zhang, P.A., Leng, X.P., Fan, X.C., Liu, G.S. & Fang, J.G. Current status and research progress of grape rootstock germplasm resources, Sino-Overseas Grapevine & Wine 219, 63-68 http://dx.doi.org/10.13414/j.cnki.zwpp.2018.03.011 (2018); Lbacache, A., Albornoz, F. & Zurita-Silva, A. Yield responses in Flame seedless, Thompson seedless and Red Globe table grape cultivars are differentially modified…
R40	Rupestrisdulot	1	0	1	0	1	0	Kong, Q.S. Chinese Grape History. (China Agricultural Science and Technology Press, 2004); Riaz, S. et al. Genetic diversity and parentage analysis of grape rootstocks. Theor Appl Genet 132, 1847-1860 http://dx.doi.org/10.1007/s00122-019-03320-5 (2019); Zhao, Y.X., Zhang, Y.H. & Qi, G.M. Research Status and Prospects of Application of Grape Rootstocks, Northern Horticulture 11, 136-142 http://dx.…
R74	HJ8H	0	0	NA	NA	NA	1	Zhang, P.A., Leng, X.P., Fan, X.C., Liu, G.S. & Fang, J.G. Current status and research progress of grape rootstock germplasm resources, Sino-Overseas Grapevine & Wine 219, 63-68 http://dx.doi.org/10.13414/j.cnki.zwpp.2018.03.011 (2018); Liu, C.H., Ma, X.H. & Wu, G. Chinese grape varieties. (China Agriculture Press, 2014); Kong, Q.S. Chinese Grape History. (China Agricultural Science and Technolog…
R76	YYPTGV	1	1	NA	1	0	1	Walker, M.A. et al. Breeding grape rootstocks for resistance to phylloxera and nematodes - It's not always easy. Acta Horticulturae 1045, 89-97 http://dx.doi.org/10.17660/ActaHortic.2014.1045.12 (2014); Zhang, P.A., Leng, X.P., Fan, X.C., Liu, G.S. & Fang, J.G. Current status and research progress of grape rootstock germplasm resources, Sino-Overseas Grapevine & Wine 219, 63-68 http://dx.doi.org/…
R75	YYPTCarlos	1	1	NA	1	0	1	Walker, M.A. et al. Breeding grape rootstocks for resistance to phylloxera and nematodes - It's not always easy. Acta Horticulturae 1045, 89-97 http://dx.doi.org/10.17660/ActaHortic.2014.1045.12 (2014); Zhang, P.A., Leng, X.P., Fan, X.C., Liu, G.S. & Fang, J.G. Current status and research progress of grape rootstock germplasm resources, Sino-Overseas Grapevine & Wine 219, 63-68 http://dx.doi.org/…
R77	YYPTNoble	1	1	NA	1	0	1	Walker, M.A. et al. Breeding grape rootstocks for resistance to phylloxera and nematodes - It's not always easy. Acta Horticulturae 1045, 89-97 http://dx.doi.org/10.17660/ActaHortic.2014.1045.12 (2014); Zhang, P.A., Leng, X.P., Fan, X.C., Liu, G.S. & Fang, J.G. Current status and research progress of grape rootstock germplasm resources, Sino-Overseas Grapevine & Wine 219, 63-68 http://dx.doi.org/…
R29	34em	1	0	NA	1	1	1	Zhang, P.A., Leng, X.P., Fan, X.C., Liu, G.S. & Fang, J.G. Current status and research progress of grape rootstock germplasm resources, Sino-Overseas Grapevine & Wine 219, 63-68 http://dx.doi.org/10.13414/j.cnki.zwpp.2018.03.011 (2018); Li, C., Bai, S.J., Zhao, R.H., Chen, G. & Cai, J.S. Progresses in Research and Application of Grapevine Rootstocks, Journal of Agriculture 6, 53-59 http://dx.doi.…
R35	161-49	1	0	0	0	1	1	Cousins, P. Genetics of resistance to Meloidogyne incognita in crosses of grape rootstocks. MD dissertation, University of California, (1999); Cousins, P. & Walker, A. Genetics of resistance to Meloidogyne incognita in crosses of grape rootstocks. Theor Appl Genet 105, 802-807 http://dx.doi.org/10.1007/s00122-002-0977-2 (2002); Li, C., Bai, S.J., Zhao, R.H., Chen, G. & Cai, J.S. Progresses in Res…
R7	HA	1	NA	0	1	1	1	Patel, S. et al. Draft genome of the Native American cold hardy grapevine Vitis riparia Michx. 'Manitoba 37'. Hortic Res 7, 92 http://dx.doi.org/10.1038/s41438-020-0316-2 (2020); Zhao, Y.X., Zhang, Y.H. & Qi, G.M. Research Status and Prospects of Application of Grape Rootstocks, Northern Horticulture 11, 136-142 http://dx.doi.org/10.11937/bfyy.20182809 (2019); Liu, C.H. General situation of resea…
R55	LN33	1	NA	NA	1	0	NA	Zhang, P.A., Leng, X.P., Fan, X.C., Liu, G.S. & Fang, J.G. Current status and research progress of grape rootstock germplasm resources, Sino-Overseas Grapevine & Wine 219, 63-68 http://dx.doi.org/10.13414/j.cnki.zwpp.2018.03.011 (2018).
R65	ZSY	0	NA	NA	1	1	NA	Kong, Q.S. Chinese Grape History. (China Agricultural Science and Technology Press, 2004)
R63	ZSE	0	NA	NA	NA	1	NA	Kong, Q.S. Chinese Grape History. (China Agricultural Science and Technology Press, 2004)
R61	SH2	0	0	1	1	1	0	Kong, Q.S. Chinese Grape History. (China Agricultural Science and Technology Press, 2004)
R59	BBH	0	NA	NA	0	1	NA	Kong, Q.S. Chinese Grape History. (China Agricultural Science and Technology Press, 2004); Liu, C.H., Ma, X.H. & Wu, G. Chinese grape varieties. (China Agriculture Press, 2014).
R60	ZYH2	0	NA	0	1	1	NA	Kong, Q.S. Chinese Grape History. (China Agricultural Science and Technology Press, 2004); Liu, C.H., Ma, X.H. & Wu, G. Chinese grape varieties. (China Agriculture Press, 2014).
R62	SY	0	NA	1	1	1	0	Kong, Q.S. Chinese Grape History. (China Agricultural Science and Technology Press, 2004)
R70	GXMPT	NA	NA	NA	NA	NA	NA	/
R73	YAPT	NA	NA	NA	NA	NA	NA	/
R71	SYPT	NA	NA	NA	NA	NA	NA	/
R72	HDPT	NA	NA	NA	NA	NA	NA	/
R64	SPT	0	0	0	1	1	1	Kong, Q.S. Chinese Grape History. (China Agricultural Science and Technology Press, 2004)
R66	CPT	0	1	NA	1	0	1	Kong, Q.S. Chinese Grape History. (China Agricultural Science and Technology Press, 2004)

## Sheet: phylloxera
Table S2-1 The GWAS analysis result of phylloxera stress trait
sigIndex(Signal	chr	start	end	length_Signal	num_snp	peakPOS	ref	alt	maf	peak_value	peak_Effect	transcript_ID	Annotation	gene_start	gene_end	gene_length	distance	sig_snp_num	pos;distance;ref;alt;maf;p_value;snp_effective	pos;distance;ref;alt;maf;p_value;snp_effective
1	Hic_asm_0	2110570	2210570	100001	1	2160570	A	C	0.0666667	6.31794	intergenic(GrapeSMv01_01g0252(dist=2862),GrapeSMv01_01g0253(dist=4583))	GrapeSMv01_01g0250	PREDICTED: probable receptor-like protein kinase At5g59700 [Vitis vinifera]	2112468	2116036	3569	44534	1	2160570;44534;A;C;0.0666666666666667;6.31794323613959;intergenic,GrapeSMv01_01g0252(dist=2862),GrapeSMv01_01g0253(dist=4583)
1	Hic_asm_0	2110570	2210570	100001	1	2160570	A	C	0.0666667	6.31794	intergenic(GrapeSMv01_01g0252(dist=2862),GrapeSMv01_01g0253(dist=4583))	GrapeSMv01_01g0251	unnamed protein product, partial [Vitis vinifera]	2132190	2156420	24231	4150	1	2160570;4150;A;C;0.0666666666666667;6.31794323613959;intergenic,GrapeSMv01_01g0252(dist=2862),GrapeSMv01_01g0253(dist=4583)
1	Hic_asm_0	2110570	2210570	100001	1	2160570	A	C	0.0666667	6.31794	intergenic(GrapeSMv01_01g0252(dist=2862),GrapeSMv01_01g0253(dist=4583))	GrapeSMv01_01g0252	PREDICTED: probable LRR receptor-like serine/threonine-protein kinase At1g51860 [Vitis vinifera]	2157050	2157708	659	2862	1	2160570;2862;A;C;0.0666666666666667;6.31794323613959;intergenic,GrapeSMv01_01g0252(dist=2862),GrapeSMv01_01g0253(dist=4583)
1	Hic_asm_0	2110570	2210570	100001	1	2160570	A	C	0.0666667	6.31794	intergenic(GrapeSMv01_01g0252(dist=2862),GrapeSMv01_01g0253(dist=4583))	GrapeSMv01_01g0253	RecName: Full=Chalcone--flavonone isomerase 2; Short=Chalcone isomerase 2 []	2165153	2167146	1994	-4583	1	2160570;-4583;A;C;0.0666666666666667;6.31794323613959;intergenic,GrapeSMv01_01g0252(dist=2862),GrapeSMv01_01g0253(dist=4583)
1	Hic_asm_0	2110570	2210570	100001	1	2160570	A	C	0.0666667	6.31794	intergenic(GrapeSMv01_01g0252(dist=2862),GrapeSMv01_01g0253(dist=4583))	GrapeSMv01_01g0254	PREDICTED: protein GPR107 [Vitis vinifera]	2172174	2173998	1825	-11604	1	2160570;-11604;A;C;0.0666666666666667;6.31794323613959;intergenic,GrapeSMv01_01g0252(dist=2862),GrapeSMv01_01g0253(dist=4583)
1	Hic_asm_0	2110570	2210570	100001	1	2160570	A	C	0.0666667	6.31794	intergenic(GrapeSMv01_01g0252(dist=2862),GrapeSMv01_01g0253(dist=4583))	GrapeSMv01_01g0255	PREDICTED: protein MLP1 isoform X2 [Vitis vinifera]	2176314	2192563	16250	-15744	1	2160570;-15744;A;C;0.0666666666666667;6.31794323613959;intergenic,GrapeSMv01_01g0252(dist=2862),GrapeSMv01_01g0253(dist=4583)
1	Hic_asm_0	2110570	2210570	100001	1	2160570	A	C	0.0666667	6.31794	intergenic(GrapeSMv01_01g0252(dist=2862),GrapeSMv01_01g0253(dist=4583))	GrapeSMv01_01g0256	putative membrane-associated kinase regulator 4 [Vitis vinifera]	2194864	2196163	1300	-34294	1	2160570;-34294;A;C;0.0666666666666667;6.31794323613959;intergenic,GrapeSMv01_01g0252(dist=2862),GrapeSMv01_01g0253(dist=4583)
1	Hic_asm_0	2110570	2210570	100001	1	2160570	A	C	0.0666667	6.31794	intergenic(GrapeSMv01_01g0252(dist=2862),GrapeSMv01_01g0253(dist=4583))	GrapeSMv01_01g0257	PREDICTED: ankyrin repeat-containing protein ITN1 isoform X2 [Vitis vinifera]	2202147	2208962	6816	-41577	1	2160570;-41577;A;C;0.0666666666666667;6.31794323613959;intergenic,GrapeSMv01_01g0252(dist=2862),GrapeSMv01_01g0253(dist=4583)
2	Hic_asm_0	2566124	2666124	100001	1	2616124	C	T	0.0571429	8.54205	intronic(GrapeSMv01_01g0312)	GrapeSMv01_01g0305	F-box protein [Vitis vinifera]	2570369	2572348	1980	43776	1	2616124;43776;C;T;0.0571428571428571;8.54205349352735;intronic,GrapeSMv01_01g0312
2	Hic_asm_0	2566124	2666124	100001	1	2616124	C	T	0.0571429	8.54205	intronic(GrapeSMv01_01g0312)	GrapeSMv01_01g0306	PREDICTED: F-box protein At2g39490 isoform X1 [Vitis vinifera]	2573371	2575033	1663	41091	1	2616124;41091;C;T;0.0571428571428571;8.54205349352735;intronic,GrapeSMv01_01g0312
2	Hic_asm_0	2566124	2666124	100001	1	2616124	C	T	0.0571429	8.54205	intronic(GrapeSMv01_01g0312)	GrapeSMv01_01g0307	PREDICTED: 31 kDa ribonucleoprotein, chloroplastic [Vitis vinifera]	2576196	2580619	4424	35505	1	2616124;35505;C;T;0.0571428571428571;8.54205349352735;intronic,GrapeSMv01_01g0312
2	Hic_asm_0	2566124	2666124	100001	1	2616124	C	T	0.0571429	8.54205	intronic(GrapeSMv01_01g0312)	GrapeSMv01_01g0308	PREDICTED: protein UPSTREAM OF FLC [Vitis vinifera]	2582540	2584157	1618	31967	1	2616124;31967;C;T;0.0571428571428571;8.54205349352735;intronic,GrapeSMv01_01g0312
2	Hic_asm_0	2566124	2666124	100001	1	2616124	C	T	0.0571429	8.54205	intronic(GrapeSMv01_01g0312)	GrapeSMv01_01g0309	PREDICTED: putative nuclease HARBI1 [Vitis vinifera]	2588264	2593002	4739	23122	1	2616124;23122;C;T;0.0571428571428571;8.54205349352735;intronic,GrapeSMv01_01g0312
2	Hic_asm_0	2566124	2666124	100001	1	2616124	C	T	0.0571429	8.54205	intronic(GrapeSMv01_01g0312)	GrapeSMv01_01g0310	hypothetical protein CK203_080216 [Vitis vinifera]	2593086	2595981	2896	20143	1	2616124;20143;C;T;0.0571428571428571;8.54205349352735;intronic,GrapeSMv01_01g0312
2	Hic_asm_0	2566124	2666124	100001	1	2616124	C	T	0.0571429	8.54205	intronic(GrapeSMv01_01g0312)	GrapeSMv01_01g0311	PREDICTED: zinc finger protein ZAT12 [Vitis vinifera]	2607298	2608555	1258	7569	1	2616124;7569;C;T;0.0571428571428571;8.54205349352735;intronic,GrapeSMv01_01g0312
2	Hic_asm_0	2566124	2666124	100001	1	2616124	C	T	0.0571429	8.54205	intronic(GrapeSMv01_01g0312)	GrapeSMv01_01g0312	PREDICTED: uncharacterized protein LOC100249637 isoform X1 [Vitis vinifera]	2614886	2625351	10466	0	1	2616124;0;C;T;0.0571428571428571;8.54205349352735;intronic,GrapeSMv01_01g0312
2	Hic_asm_0	2566124	2666124	100001	1	2616124	C	T	0.0571429	8.54205	intronic(GrapeSMv01_01g0312)	GrapeSMv01_01g0313	WAT1-related protein [Vitis vinifera]	2626251	2628122	1872	-10127	1	2616124;-10127;C;T;0.0571428571428571;8.54205349352735;intronic,GrapeSMv01_01g0312
2	Hic_asm_0	2566124	2666124	100001	1	2616124	C	T	0.0571429	8.54205	intronic(GrapeSMv01_01g0312)	GrapeSMv01_01g0314	PREDICTED: 2-oxoglutarate dehydrogenase, mitochondrial [Vitis vinifera]	2630258	2639707	9450	-14134	1	2616124;-14134;C;T;0.0571428571428571;8.54205349352735;intronic,GrapeSMv01_01g0312
2	Hic_asm_0	2566124	2666124	100001	1	2616124	C	T	0.0571429	8.54205	intronic(GrapeSMv01_01g0312)	GrapeSMv01_01g0315	PREDICTED: ras-related protein RABE1c [Vitis vinifera]	2642259	2647098	4840	-26135	1	2616124;-26135;C;T;0.0571428571428571;8.54205349352735;intronic,GrapeSMv01_01g0312
2	Hic_asm_0	2566124	2666124	100001	1	2616124	C	T	0.0571429	8.54205	intronic(GrapeSMv01_01g0312)	GrapeSMv01_01g0316	unnamed protein product, partial [Vitis vinifera]	2648722	2651395	2674	-32598	1	2616124;-32598;C;T;0.0571428571428571;8.54205349352735;intronic,GrapeSMv01_01g0312
2	Hic_asm_0	2566124	2666124	100001	1	2616124	C	T	0.0571429	8.54205	intronic(GrapeSMv01_01g0312)	GrapeSMv01_01g0317	PREDICTED: transcription factor bHLH123 isoform X1 [Vitis vinifera]	2652945	2656226	3282	-36821	1	2616124;-36821;C;T;0.0571428571428571;8.54205349352735;intronic,GrapeSMv01_01g0312
2	Hic_asm_0	2566124	2666124	100001	1	2616124	C	T	0.0571429	8.54205	intronic(GrapeSMv01_01g0312)	GrapeSMv01_01g0318	no	2663135	2663401	267	-47011	1	2616124;-47011;C;T;0.0571428571428571;8.54205349352735;intronic,GrapeSMv01_01g0312
2	Hic_asm_0	2566124	2666124	100001	1	2616124	C	T	0.0571429	8.54205	intronic(GrapeSMv01_01g0312)	GrapeSMv01_01g0319	unnamed protein product, partial [Vitis vinifera]	2664142	2665881	1740	-48018	1	2616124;-48018;C;T;0.0571428571428571;8.54205349352735;intronic,GrapeSMv01_01g0312
2	Hic_asm_0	2566124	2666124	100001	1	2616124	C	T	0.0571429	8.54205	intronic(GrapeSMv01_01g0312)	GrapeSMv01_01g0320	no	2665887	2666258	372	-49763	1	2616124;-49763;C;T;0.0571428571428571;8.54205349352735;intronic,GrapeSMv01_01g0312
3	Hic_asm_0	2889026	2991641	102616	3	2939026	C	T	0.391892	8.21558	intergenic(GrapeSMv01_01g0352(dist=3474),GrapeSMv01_01g0353(dist=17678))	GrapeSMv01_01g0347	unnamed protein product, partial [Vitis vinifera]	2888642	2894492	5851	44534	3	2939026;44534;C;T;0.391891891891892;8.21558485466214;intergenic,GrapeSMv01_01g0352(dist=3474),GrapeSMv01_01g0353(dist=17678)	2941615;47123;T;A;0.401315789473684;7.1472734678435;intergenic,GrapeSMv01_01g0352(dist=6063),GrapeSMv01_01g0353(dist=15089)	2941641;47149;G;A;0.34;7.72953172546021;intergenic,GrapeSMv01_01g0352(dist=6089),GrapeSMv01_01g0353(dist=15063)
3	Hic_asm_0	2889026	2991641	102616	3	2939026	C	T	0.391892	8.21558	intergenic(GrapeSMv01_01g0352(dist=3474),GrapeSMv01_01g0353(dist=17678))	GrapeSMv01_01g0348	PREDICTED: uncharacterized protein LOC100241081 [Vitis vinifera]	2896139	2901151	5013	37875	3	2939026;37875;C;T;0.391891891891892;8.21558485466214;intergenic,GrapeSMv01_01g0352(dist=3474),GrapeSMv01_01g0353(dist=17678)	2941615;40464;T;A;0.401315789473684;7.1472734678435;intergenic,GrapeSMv01_01g0352(dist=6063),GrapeSMv01_01g0353(dist=15089)	2941641;40490;G;A;0.34;7.72953172546021;intergenic,GrapeSMv01_01g0352(dist=6089),GrapeSMv01_01g0353(dist=15063)
3	Hic_asm_0	2889026	2991641	102616	3	2939026	C	T	0.391892	8.21558	intergenic(GrapeSMv01_01g0352(dist=3474),GrapeSMv01_01g0353(dist=17678))	GrapeSMv01_01g0349	PREDICTED: protein kinase APK1A, chloroplastic isoform X1 [Vitis vinifera]	2901796	2905082	3287	33944	3	2939026;33944;C;T;0.391891891891892;8.21558485466214;intergenic,GrapeSMv01_01g0352(dist=3474),GrapeSMv01_01g0353(dist=17678)	2941615;36533;T;A;0.401315789473684;7.1472734678435;intergenic,GrapeSMv01_01g0352(dist=6063),GrapeSMv01_01g0353(dist=15089)	2941641;36559;G;A;0.34;7.72953172546021;intergenic,GrapeSMv01_01g0352(dist=6089),GrapeSMv01_01g0353(dist=15063)
3	Hic_asm_0	2889026	2991641	102616	3	2939026	C	T	0.391892	8.21558	intergenic(GrapeSMv01_01g0352(dist=3474),GrapeSMv01_01g0353(dist=17678))	GrapeSMv01_01g0350	PREDICTED: triosephosphate isomerase, cytosolic [Vitis vinifera]	2909155	2914186	5032	24840	3	2939026;24840;C;T;0.391891891891892;8.21558485466214;intergenic,GrapeSMv01_01g0352(dist=3474),GrapeSMv01_01g0353(dist=17678)	2941615;27429;T;A;0.401315789473684;7.1472734678435;intergenic,GrapeSMv01_01g0352(dist=6063),GrapeSMv01_01g0353(dist=15089)	2941641;27455;G;A;0.34;7.72953172546021;intergenic,GrapeSMv01_01g0352(dist=6089),GrapeSMv01_01g0353(dist=15063)
3	Hic_asm_0	2889026	2991641	102616	3	2939026	C	T	0.391892	8.21558	intergenic(GrapeSMv01_01g0352(dist=3474),GrapeSMv01_01g0353(dist=17678))	GrapeSMv01_01g0351	PREDICTED: uncharacterized protein LOC100251328 [Vitis vinifera]	2928092	2931215	3124	7811	3	2939026;7811;C;T;0.391891891891892;8.21558485466214;intergenic,GrapeSMv01_01g0352(dist=3474),GrapeSMv01_01g0353(dist=17678)	2941615;10400;T;A;0.401315789473684;7.1472734678435;intergenic,GrapeSMv01_01g0352(dist=6063),GrapeSMv01_01g0353(dist=15089)	2941641;10426;G;A;0.34;7.72953172546021;intergenic,GrapeSMv01_01g0352(dist=6089),GrapeSMv01_01g0353(dist=15063)
3	Hic_asm_0	2889026	2991641	102616	3	2939026	C	T	0.391892	8.21558	intergenic(GrapeSMv01_01g0352(dist=3474),GrapeSMv01_01g0353(dist=17678))	GrapeSMv01_01g0352	PREDICTED: uncharacterized protein LOC100854071 [Vitis vinifera]	2933745	2935552	1808	3474	3	2939026;3474;C;T;0.391891891891892;8.21558485466214;intergenic,GrapeSMv01_01g0352(dist=3474),GrapeSMv01_01g0353(dist=17678)	2941615;6063;T;A;0.401315789473684;7.1472734678435;intergenic,GrapeSMv01_01g0352(dist=6063),GrapeSMv01_01g0353(dist=15089)	2941641;6089;G;A;0.34;7.72953172546021;intergenic,GrapeSMv01_01g0352(dist=6089),GrapeSMv01_01g0353(dist=15063)
3	Hic_asm_0	2889026	2991641	102616	3	2939026	C	T	0.391892	8.21558	intergenic(GrapeSMv01_01g0352(dist=3474),GrapeSMv01_01g0353(dist=17678))	GrapeSMv01_01g0353	hypothetical protein VITISV_026045 [Vitis vinifera]	2956704	2958663	1960	-17678	3	2939026;-17678;C;T;0.391891891891892;8.21558485466214;intergenic,GrapeSMv01_01g0352(dist=3474),GrapeSMv01_01g0353(dist=17678)	2941615;-15089;T;A;0.401315789473684;7.1472734678435;intergenic,GrapeSMv01_01g0352(dist=6063),GrapeSMv01_01g0353(dist=15089)	2941641;-15063;G;A;0.34;7.72953172546021;intergenic,GrapeSMv01_01g0352(dist=6089),GrapeSMv01_01g0353(dist=15063)
3	Hic_asm_0	2889026	2991641	102616	3	2939026	C	T	0.391892	8.21558	intergenic(GrapeSMv01_01g0352(dist=3474),GrapeSMv01_01g0353(dist=17678))	GrapeSMv01_01g0354	putative UPF0481 protein [Vitis vinifera]	2979229	2980884	1656	-40203	3	2939026;-40203;C;T;0.391891891891892;8.21558485466214;intergenic,GrapeSMv01_01g0352(dist=3474),GrapeSMv01_01g0353(dist=17678)	2941615;-37614;T;A;0.401315789473684;7.1472734678435;intergenic,GrapeSMv01_01g0352(dist=6063),GrapeSMv01_01g0353(dist=15089)	2941641;-37588;G;A;0.34;7.72953172546021;intergenic,GrapeSMv01_01g0352(dist=6089),GrapeSMv01_01g0353(dist=15063)
3	Hic_asm_0	2889026	2991641	102616	3	2939026	C	T	0.391892	8.21558	intergenic(GrapeSMv01_01g0352(dist=3474),GrapeSMv01_01g0353(dist=17678))	GrapeSMv01_01g0355	PREDICTED: protein RDM1-like [Vitis vinifera]	2984242	2988570	4329	-45216	3	2939026;-45216;C;T;0.391891891891892;8.21558485466214;intergenic,GrapeSMv01_01g0352(dist=3474),GrapeSMv01_01g0353(dist=17678)	2941615;-42627;T;A;0.401315789473684;7.1472734678435;intergenic,GrapeSMv01_01g0352(dist=6063),GrapeSMv01_01g0353(dist=15089)	2941641;-42601;G;A;0.34;7.72953172546021;intergenic,GrapeSMv01_01g0352(dist=6089),GrapeSMv01_01g0353(dist=15063)
3	Hic_asm_0	2889026	2991641	102616	3	2939026	C	T	0.391892	8.21558	intergenic(GrapeSMv01_01g0352(dist=3474),GrapeSMv01_01g0353(dist=17678))	GrapeSMv01_01g0356	PREDICTED: glucan endo-1,3-beta-glucosidase [Vitis vinifera]	2990866	2994014	3149	-51840	2	2941615;-49251;T;A;0.401315789473684;7.1472734678435;intergenic,GrapeSMv01_01g0352(dist=6063),GrapeSMv01_01g0353(dist=15089)	2941641;-49225;G;A;0.34;7.72953172546021;intergenic,GrapeSMv01_01g0352(dist=6089),GrapeSMv01_01g0353(dist=15063)
4	Hic_asm_0	3145967	3259096	113130	2	3209096	C	A	0.166667	7.77544	intronic(GrapeSMv01_01g0379)	GrapeSMv01_01g0371	no	3146111	3146883	773	62213	1	3195967;49084;G;T;0.246478873239437;6.75649143107124;exon,nonsynonymous(GrapeSMv01_01g0379:GrapeSMv01_01g0379.t01:exon7:c.C1919A:p.T640N,)
4	Hic_asm_0	3145967	3259096	113130	2	3209096	C	A	0.166667	7.77544	intronic(GrapeSMv01_01g0379)	GrapeSMv01_01g0372	PREDICTED: dof zinc finger protein DOF3	3147239	3148502	1264	60594	1	3195967;47465;G;T;0.246478873239437;6.75649143107124;exon,nonsynonymous(GrapeSMv01_01g0379:GrapeSMv01_01g0379.t01:exon7:c.C1919A:p.T640N,)
4	Hic_asm_0	3145967	3259096	113130	2	3209096	C	A	0.166667	7.77544	intronic(GrapeSMv01_01g0379)	GrapeSMv01_01g0373	PREDICTED: heat shock cognate 70 kDa protein 2 [Vitis vinifera]	3161253	3164277	3025	44819	2	3195967;31690;G;T;0.246478873239437;6.75649143107124;exon,nonsynonymous(GrapeSMv01_01g0379:GrapeSMv01_01g0379.t01:exon7:c.C1919A:p.T640N,)	3209096;44819;C;A;0.166666666666667;7.7754425947957;intronic,GrapeSMv01_01g0379
4	Hic_asm_0	3145967	3259096	113130	2	3209096	C	A	0.166667	7.77544	intronic(GrapeSMv01_01g0379)	GrapeSMv01_01g0374	PREDICTED: uncharacterized protein LOC100263308 [Vitis vinifera]	3164377	3174327	9951	34769	2	3195967;21640;G;T;0.246478873239437;6.75649143107124;exon,nonsynonymous(GrapeSMv01_01g0379:GrapeSMv01_01g0379.t01:exon7:c.C1919A:p.T640N,)	3209096;34769;C;A;0.166666666666667;7.7754425947957;intronic,GrapeSMv01_01g0379
4	Hic_asm_0	3145967	3259096	113130	2	3209096	C	A	0.166667	7.77544	intronic(GrapeSMv01_01g0379)	GrapeSMv01_01g0375	PREDICTED: geranylgeranyl transferase type-1 subunit beta [Vitis vinifera]	3175455	3182755	7301	26341	2	3195967;13212;G;T;0.246478873239437;6.75649143107124;exon,nonsynonymous(GrapeSMv01_01g0379:GrapeSMv01_01g0379.t01:exon7:c.C1919A:p.T640N,)	3209096;26341;C;A;0.166666666666667;7.7754425947957;intronic,GrapeSMv01_01g0379
4	Hic_asm_0	3145967	3259096	113130	2	3209096	C	A	0.166667	7.77544	intronic(GrapeSMv01_01g0379)	GrapeSMv01_01g0376	PREDICTED: elicitor-responsive protein 1 [Vitis vinifera]	3184818	3187699	2882	21397	2	3195967;8268;G;T;0.246478873239437;6.75649143107124;exon,nonsynonymous(GrapeSMv01_01g0379:GrapeSMv01_01g0379.t01:exon7:c.C1919A:p.T640N,)	3209096;21397;C;A;0.166666666666667;7.7754425947957;intronic,GrapeSMv01_01g0379
4	Hic_asm_0	3145967	3259096	113130	2	3209096	C	A	0.166667	7.77544	intronic(GrapeSMv01_01g0379)	GrapeSMv01_01g0377	PREDICTED: uncharacterized protein LOC100246148 [Vitis vinifera]	3189320	3192475	3156	16621	2	3195967;3492;G;T;0.246478873239437;6.75649143107124;exon,nonsynonymous(GrapeSMv01_01g0379:GrapeSMv01_01g0379.t01:exon7:c.C1919A:p.T640N,)	3209096;16621;C;A;0.166666666666667;7.7754425947957;intronic,GrapeSMv01_01g0379
4	Hic_asm_0	3145967	3259096	113130	2	3209096	C	A	0.166667	7.77544	intronic(GrapeSMv01_01g0379)	GrapeSMv01_01g0378	AP3-complex subunit beta-A [Vitis vinifera]	3193111	3195712	2602	13384	2	3195967;255;G;T;0.246478873239437;6.75649143107124;exon,nonsynonymous(GrapeSMv01_01g0379:GrapeSMv01_01g0379.t01:exon7:c.C1919A:p.T640N,)	3209096;13384;C;A;0.166666666666667;7.7754425947957;intronic,GrapeSMv01_01g0379
4	Hic_asm_0	3145967	3259096	113130	2	3209096	C	A	0.166667	7.77544	intronic(GrapeSMv01_01g0379)	GrapeSMv01_01g0379	PREDICTED: AP3-complex subunit beta-A [Vitis vinifera]	3195789	3216426	20638	0	2	3195967;0;G;T;0.246478873239437;6.75649143107124;exon,nonsynonymous(GrapeSMv01_01g0379:GrapeSMv01_01g0379.t01:exon7:c.C1919A:p.T640N,)	3209096;0;C;A;0.166666666666667;7.7754425947957;intronic,GrapeSMv01_01g0379
4	Hic_asm_0	3145967	3259096	113130	2	3209096	C	A	0.166667	7.77544	intronic(GrapeSMv01_01g0379)	GrapeSMv01_01g0380	PREDICTED: trafficking protein particle complex II-specific subunit 130 homolog [Vitis vinifera]	3223458	3228218	4761	-14362	2	3195967;-27491;G;T;0.246478873239437;6.75649143107124;exon,nonsynonymous(GrapeSMv01_01g0379:GrapeSMv01_01g0379.t01:exon7:c.C1919A:p.T640N,)	3209096;-14362;C;A;0.166666666666667;7.7754425947957;intronic,GrapeSMv01_01g0379
4	Hic_asm_0	3145967	3259096	113130	2	3209096	C	A	0.166667	7.77544	intronic(GrapeSMv01_01g0379)	GrapeSMv01_01g0381	Pentatricopeptide repeat-containing protein, mitochondrial [Vitis vinifera]	3233271	3234209	939	-24175	2	3195967;-37304;G;T;0.246478873239437;6.75649143107124;exon,nonsynonymous(GrapeSMv01_01g0379:GrapeSMv01_01g0379.t01:exon7:c.C1919A:p.T640N,)	3209096;-24175;C;A;0.166666666666667;7.7754425947957;intronic,GrapeSMv01_01g0379
4	Hic_asm_0	3145967	3259096	113130	2	3209096	C	A	0.166667	7.77544	intronic(GrapeSMv01_01g0379)	GrapeSMv01_01g0382	PREDICTED: protein INVOLVED IN DE NOVO 2 isoform X2 [Vitis vinifera]	3234172	3243744	9573	-25076	2	3195967;-38205;G;T;0.246478873239437;6.75649143107124;exon,nonsynonymous(GrapeSMv01_01g0379:GrapeSMv01_01g0379.t01:exon7:c.C1919A:p.T640N,)	3209096;-25076;C;A;0.166666666666667;7.7754425947957;intronic,GrapeSMv01_01g0379
4	Hic_asm_0	3145967	3259096	113130	2	3209096	C	A	0.166667	7.77544	intronic(GrapeSMv01_01g0379)	GrapeSMv01_01g0383	PREDICTED: factor of DNA methylation 5 isoform X1 [Vitis vinifera]	3244365	3254365	10001	-35269	2	3195967;-48398;G;T;0.246478873239437;6.75649143107124;exon,nonsynonymous(GrapeSMv01_01g0379:GrapeSMv01_01g0379.t01:exon7:c.C1919A:p.T640N,)	3209096;-35269;C;A;0.166666666666667;7.7754425947957;intronic,GrapeSMv01_01g0379
5	Hic_asm_0	7407374	7507374	100001	1	7457374	C	T	0.280822	6.17903	UTR3(GrapeSMv01_01g0741)	GrapeSMv01_01g0733	PREDICTED: pullulanase 1, chloroplastic isoform X1 [Vitis vinifera]	7353953	7408701	54749	48673	1	7457374;48673;C;T;0.280821917808219;6.17903463107686;UTR3,GrapeSMv01_01g0741
5	Hic_asm_0	7407374	7507374	100001	1	7457374	C	T	0.280822	6.17903	UTR3(GrapeSMv01_01g0741)	GrapeSMv01_01g0734	Zinc finger protein ZAT5 [Vitis vinifera]	7413654	7414562	909	42812	1	7457374;42812;C;T;0.280821917808219;6.17903463107686;UTR3,GrapeSMv01_01g0741
5	Hic_asm_0	7407374	7507374	100001	1	7457374	C	T	0.280822	6.17903	UTR3(GrapeSMv01_01g0741)	GrapeSMv01_01g0735	Monocopper oxidase-like protein SKU5 [Vitis vinifera]	7418571	7419591	1021	37783	1	7457374;37783;C;T;0.280821917808219;6.17903463107686;UTR3,GrapeSMv01_01g0741
5	Hic_asm_0	7407374	7507374	100001	1	7457374	C	T	0.280822	6.17903	UTR3(GrapeSMv01_01g0741)	GrapeSMv01_01g0736	Monocopper oxidase-like protein SKU5 [Vitis vinifera]	7419695	7420117	423	37257	1	7457374;37257;C;T;0.280821917808219;6.17903463107686;UTR3,GrapeSMv01_01g0741
5	Hic_asm_0	7407374	7507374	100001	1	7457374	C	T	0.280822	6.17903	UTR3(GrapeSMv01_01g0741)	GrapeSMv01_01g0737	Monocopper oxidase-like protein SKU5 [Vitis vinifera]	7420358	7420729	372	36645	1	7457374;36645;C;T;0.280821917808219;6.17903463107686;UTR3,GrapeSMv01_01g0741
5	Hic_asm_0	7407374	7507374	100001	1	7457374	C	T	0.280822	6.17903	UTR3(GrapeSMv01_01g0741)	GrapeSMv01_01g0738	PREDICTED: ras-related protein RABC2a isoform X2 [Vitis vinifera]	7422353	7429074	6722	28300	1	7457374;28300;C;T;0.280821917808219;6.17903463107686;UTR3,GrapeSMv01_01g0741
5	Hic_asm_0	7407374	7507374	100001	1	7457374	C	T	0.280822	6.17903	UTR3(GrapeSMv01_01g0741)	GrapeSMv01_01g0739	PREDICTED: protein DETOXIFICATION 42 [Vitis vinifera]	7431899	7443266	11368	14108	1	7457374;14108;C;T;0.280821917808219;6.17903463107686;UTR3,GrapeSMv01_01g0741
5	Hic_asm_0	7407374	7507374	100001	1	7457374	C	T	0.280822	6.17903	UTR3(GrapeSMv01_01g0741)	GrapeSMv01_01g0740	PREDICTED: uncharacterized protein At4g22758 [Vitis vinifera]	7451031	7451372	342	6002	1	7457374;6002;C;T;0.280821917808219;6.17903463107686;UTR3,GrapeSMv01_01g0741
5	Hic_asm_0	7407374	7507374	100001	1	7457374	C	T	0.280822	6.17903	UTR3(GrapeSMv01_01g0741)	GrapeSMv01_01g0741	PREDICTED: U11/U12 small nuclear ribonucleoprotein 31 kDa protein [Vitis vinifera]	7453039	7458557	5519	0	1	7457374;0;C;T;0.280821917808219;6.17903463107686;UTR3,GrapeSMv01_01g0741
5	Hic_asm_0	7407374	7507374	100001	1	7457374	C	T	0.280822	6.17903	UTR3(GrapeSMv01_01g0741)	GrapeSMv01_01g0742	NAC domain containing protein 50 [Vitis vinifera]	7461474	7464919	3446	-4100	1	7457374;-4100;C;T;0.280821917808219;6.17903463107686;UTR3,GrapeSMv01_01g0741
5	Hic_asm_0	7407374	7507374	100001	1	7457374	C	T	0.280822	6.17903	UTR3(GrapeSMv01_01g0741)	GrapeSMv01_01g0743	NAC domain-containing protein 78 [Vitis vinifera]	7466367	7472750	6384	-8993	1	7457374;-8993;C;T;0.280821917808219;6.17903463107686;UTR3,GrapeSMv01_01g0741
5	Hic_asm_0	7407374	7507374	100001	1	7457374	C	T	0.280822	6.17903	UTR3(GrapeSMv01_01g0741)	GrapeSMv01_01g0744	PREDICTED: malate dehydrogenase [NADP], chloroplastic [Vitis vinifera]	7473549	7481253	7705	-16175	1	7457374;-16175;C;T;0.280821917808219;6.17903463107686;UTR3,GrapeSMv01_01g0741
5	Hic_asm_0	7407374	7507374	100001	1	7457374	C	T	0.280822	6.17903	UTR3(GrapeSMv01_01g0741)	GrapeSMv01_01g0745	4-coumarate--CoA ligase-like 5 [Vitis vinifera]	7483187	7485127	1941	-25813	1	7457374;-25813;C;T;0.280821917808219;6.17903463107686;UTR3,GrapeSMv01_01g0741
5	Hic_asm_0	7407374	7507374	100001	1	7457374	C	T	0.280822	6.17903	UTR3(GrapeSMv01_01g0741)	GrapeSMv01_01g0746	hypothetical protein CK203_084144 [Vitis vinifera]	7485990	7486289	300	-28616	1	7457374;-28616;C;T;0.280821917808219;6.17903463107686;UTR3,GrapeSMv01_01g0741
5	Hic_asm_0	7407374	7507374	100001	1	7457374	C	T	0.280822	6.17903	UTR3(GrapeSMv01_01g0741)	GrapeSMv01_01g0747	unnamed protein product, partial [Vitis vinifera]	7488435	7494458	6024	-31061	1	7457374;-31061;C;T;0.280821917808219;6.17903463107686;UTR3,GrapeSMv01_01g0741
6	Hic_asm_0	22638866	22738973	100108	2	22688866	A	C	0.385135	10.14	intronic(GrapeSMv01_01g1340)	GrapeSMv01_01g1338	PREDICTED: probable choline kinase 2 isoform X1 [Vitis vinifera]	22646763	22658845	12083	30021	2	22688866;30021;A;C;0.385135135135135;10.1400307311572;intronic,GrapeSMv01_01g1340	22688973;30128;A;T;0.383561643835616;10.1400307311572;intronic,GrapeSMv01_01g1340
6	Hic_asm_0	22638866	22738973	100108	2	22688866	A	C	0.385135	10.14	intronic(GrapeSMv01_01g1340)	GrapeSMv01_01g1339	Protein maintenance of PSII under high light 1 [Vitis vinifera]	22660195	22663881	3687	24985	2	22688866;24985;A;C;0.385135135135135;10.1400307311572;intronic,GrapeSMv01_01g1340	22688973;25092;A;T;0.383561643835616;10.1400307311572;intronic,GrapeSMv01_01g1340
6	Hic_asm_0	22638866	22738973	100108	2	22688866	A	C	0.385135	10.14	intronic(GrapeSMv01_01g1340)	GrapeSMv01_01g1340	DNA-directed RNA polymerase isoform 1 [Theobroma cacao]	22675190	22757791	82602	0	2	22688866;0;A;C;0.385135135135135;10.1400307311572;intronic,GrapeSMv01_01g1340	22688973;0;A;T;0.383561643835616;10.1400307311572;intronic,GrapeSMv01_01g1340
7	Hic_asm_0	25741731	25865048	123318	4	25806829	T	C	0.385714	7.484	intergenic(GrapeSMv01_01g1484(dist=8575),GrapeSMv01_01g1485(dist=26261))	GrapeSMv01_01g1482	unnamed protein product, partial [Vitis vinifera]	25761807	25762626	820	44203	3	25791731;29105;C;T;0.328947368421053;6.0879343601712;intergenic,GrapeSMv01_01g1483(dist=2999),GrapeSMv01_01g1484(dist=1756)	25796473;33847;T;C;0.191780821917808;6.7328214637909;intronic,GrapeSMv01_01g1484	25806829;44203;T;C;0.385714285714286;7.4840047561723;intergenic,GrapeSMv01_01g1484(dist=8575),GrapeSMv01_01g1485(dist=26261)
7	Hic_asm_0	25741731	25865048	123318	4	25806829	T	C	0.385714	7.484	intergenic(GrapeSMv01_01g1484(dist=8575),GrapeSMv01_01g1485(dist=26261))	GrapeSMv01_01g1483	Annexin D4 [Vitis vinifera]	25788556	25788732	177	18097	4	25791731;2999;C;T;0.328947368421053;6.0879343601712;intergenic,GrapeSMv01_01g1483(dist=2999),GrapeSMv01_01g1484(dist=1756)	25796473;7741;T;C;0.191780821917808;6.7328214637909;intronic,GrapeSMv01_01g1484	25806829;18097;T;C;0.385714285714286;7.4840047561723;intergenic,GrapeSMv01_01g1484(dist=8575),GrapeSMv01_01g1485(dist=26261)	25815048;26316;G;A;0.138888888888889;6.38471462232024;intergenic,GrapeSMv01_01g1484(dist=16794),GrapeSMv01_01g1485(dist=18042)
7	Hic_asm_0	25741731	25865048	123318	4	25806829	T	C	0.385714	7.484	intergenic(GrapeSMv01_01g1484(dist=8575),GrapeSMv01_01g1485(dist=26261))	GrapeSMv01_01g1484	PREDICTED: annexin D4-like [Vitis vinifera]	25793487	25798254	4768	8575	4	25791731;-1756;C;T;0.328947368421053;6.0879343601712;intergenic,GrapeSMv01_01g1483(dist=2999),GrapeSMv01_01g1484(dist=1756)	25796473;0;T;C;0.191780821917808;6.7328214637909;intronic,GrapeSMv01_01g1484	25806829;8575;T;C;0.385714285714286;7.4840047561723;intergenic,GrapeSMv01_01g1484(dist=8575),GrapeSMv01_01g1485(dist=26261)	25815048;16794;G;A;0.138888888888889;6.38471462232024;intergenic,GrapeSMv01_01g1484(dist=16794),GrapeSMv01_01g1485(dist=18042)
7	Hic_asm_0	25741731	25865048	123318	4	25806829	T	C	0.385714	7.484	intergenic(GrapeSMv01_01g1484(dist=8575),GrapeSMv01_01g1485(dist=26261))	GrapeSMv01_01g1485	PREDICTED: annexin D4 isoform X1 [Vitis vinifera]	25833090	25834971	1882	-26261	4	25791731;-41359;C;T;0.328947368421053;6.0879343601712;intergenic,GrapeSMv01_01g1483(dist=2999),GrapeSMv01_01g1484(dist=1756)	25796473;-36617;T;C;0.191780821917808;6.7328214637909;intronic,GrapeSMv01_01g1484	25806829;-26261;T;C;0.385714285714286;7.4840047561723;intergenic,GrapeSMv01_01g1484(dist=8575),GrapeSMv01_01g1485(dist=26261)	25815048;-18042;G;A;0.138888888888889;6.38471462232024;intergenic,GrapeSMv01_01g1484(dist=16794),GrapeSMv01_01g1485(dist=18042)
7	Hic_asm_0	25741731	25865048	123318	4	25806829	T	C	0.385714	7.484	intergenic(GrapeSMv01_01g1484(dist=8575),GrapeSMv01_01g1485(dist=26261))	GrapeSMv01_01g1486	unnamed protein product, partial [Vitis vinifera]	25850788	25851290	503	-43959	2	25806829;-43959;T;C;0.385714285714286;7.4840047561723;intergenic,GrapeSMv01_01g1484(dist=8575),GrapeSMv01_01g1485(dist=26261)	25815048;-35740;G;A;0.138888888888889;6.38471462232024;intergenic,GrapeSMv01_01g1484(dist=16794),GrapeSMv01_01g1485(dist=18042)
7	Hic_asm_0	25741731	25865048	123318	4	25806829	T	C	0.385714	7.484	intergenic(GrapeSMv01_01g1484(dist=8575),GrapeSMv01_01g1485(dist=26261))	GrapeSMv01_01g1487	PREDICTED: annexin D3 isoform X1 [Vitis vinifera]	25860733	25864627	3895	-53904	1	25815048;-45685;G;A;0.138888888888889;6.38471462232024;intergenic,GrapeSMv01_01g1484(dist=16794),GrapeSMv01_01g1485(dist=18042)
8	Hic_asm_0	25920095	26066211	146117	3	25970095	C	T	0.388889	10.8208	intergenic(GrapeSMv01_01g1492(dist=19340),GrapeSMv01_01g1493(dist=7953))	GrapeSMv01_01g1490	PH, RCC1 and FYVE domains-containing protein 1 [Vitis vinifera]	25920241	25922965	2725	47130	2	25970095;47130;C;T;0.388888888888889;10.8207642788015;intergenic,GrapeSMv01_01g1492(dist=19340),GrapeSMv01_01g1493(dist=7953)	25970532;47567;A;G;0.375;6.07505427329838;intergenic,GrapeSMv01_01g1492(dist=19777),GrapeSMv01_01g1493(dist=7516)
8	Hic_asm_0	25920095	26066211	146117	3	25970095	C	T	0.388889	10.8208	intergenic(GrapeSMv01_01g1492(dist=19340),GrapeSMv01_01g1493(dist=7953))	GrapeSMv01_01g1491	Annexin D4 [Vitis vinifera]	25943311	25947317	4007	22778	2	25970095;22778;C;T;0.388888888888889;10.8207642788015;intergenic,GrapeSMv01_01g1492(dist=19340),GrapeSMv01_01g1493(dist=7953)	25970532;23215;A;G;0.375;6.07505427329838;intergenic,GrapeSMv01_01g1492(dist=19777),GrapeSMv01_01g1493(dist=7516)
8	Hic_asm_0	25920095	26066211	146117	3	25970095	C	T	0.388889	10.8208	intergenic(GrapeSMv01_01g1492(dist=19340),GrapeSMv01_01g1493(dist=7953))	GrapeSMv01_01g1492	Annexin D4 [Vitis vinifera]	25950570	25950755	186	19340	2	25970095;19340;C;T;0.388888888888889;10.8207642788015;intergenic,GrapeSMv01_01g1492(dist=19340),GrapeSMv01_01g1493(dist=7953)	25970532;19777;A;G;0.375;6.07505427329838;intergenic,GrapeSMv01_01g1492(dist=19777),GrapeSMv01_01g1493(dist=7516)
8	Hic_asm_0	25920095	26066211	146117	3	25970095	C	T	0.388889	10.8208	intergenic(GrapeSMv01_01g1492(dist=19340),GrapeSMv01_01g1493(dist=7953))	GrapeSMv01_01g1493	PREDICTED: annexin D4 isoform X1 [Vitis vinifera]	25978048	25979926	1879	-7953	3	25970095;-7953;C;T;0.388888888888889;10.8207642788015;intergenic,GrapeSMv01_01g1492(dist=19340),GrapeSMv01_01g1493(dist=7953)	25970532;-7516;A;G;0.375;6.07505427329838;intergenic,GrapeSMv01_01g1492(dist=19777),GrapeSMv01_01g1493(dist=7516)	26016211;36285;C;T;0.148648648648649;7.95526234362526;intergenic,GrapeSMv01_01g1497(dist=3703),GrapeSMv01_01g1498(dist=33611)
8	Hic_asm_0	25920095	26066211	146117	3	25970095	C	T	0.388889	10.8208	intergenic(GrapeSMv01_01g1492(dist=19340),GrapeSMv01_01g1493(dist=7953))	GrapeSMv01_01g1494	hypothetical protein VITISV_021027 [Vitis vinifera]	25989350	25989907	558	-19255	3	25970095;-19255;C;T;0.388888888888889;10.8207642788015;intergenic,GrapeSMv01_01g1492(dist=19340),GrapeSMv01_01g1493(dist=7953)	25970532;-18818;A;G;0.375;6.07505427329838;intergenic,GrapeSMv01_01g1492(dist=19777),GrapeSMv01_01g1493(dist=7516)	26016211;26304;C;T;0.148648648648649;7.95526234362526;intergenic,GrapeSMv01_01g1497(dist=3703),GrapeSMv01_01g1498(dist=33611)
8	Hic_asm_0	25920095	26066211	146117	3	25970095	C	T	0.388889	10.8208	intergenic(GrapeSMv01_01g1492(dist=19340),GrapeSMv01_01g1493(dist=7953))	GrapeSMv01_01g1495	Blue copper protein [Vitis vinifera]	26006333	26006698	366	-36238	3	25970095;-36238;C;T;0.388888888888889;10.8207642788015;intergenic,GrapeSMv01_01g1492(dist=19340),GrapeSMv01_01g1493(dist=7953)	25970532;-35801;A;G;0.375;6.07505427329838;intergenic,GrapeSMv01_01g1492(dist=19777),GrapeSMv01_01g1493(dist=7516)	26016211;9513;C;T;0.148648648648649;7.95526234362526;intergenic,GrapeSMv01_01g1497(dist=3703),GrapeSMv01_01g1498(dist=33611)
8	Hic_asm_0	25920095	26066211	146117	3	25970095	C	T	0.388889	10.8208	intergenic(GrapeSMv01_01g1492(dist=19340),GrapeSMv01_01g1493(dist=7953))	GrapeSMv01_01g1496	hypothetical protein VITISV_006633 [Vitis vinifera]	26010617	26011407	791	-40522	3	25970095;-40522;C;T;0.388888888888889;10.8207642788015;intergenic,GrapeSMv01_01g1492(dist=19340),GrapeSMv01_01g1493(dist=7953)	25970532;-40085;A;G;0.375;6.07505427329838;intergenic,GrapeSMv01_01g1492(dist=19777),GrapeSMv01_01g1493(dist=7516)	26016211;4804;C;T;0.148648648648649;7.95526234362526;intergenic,GrapeSMv01_01g1497(dist=3703),GrapeSMv01_01g1498(dist=33611)
8	Hic_asm_0	25920095	26066211	146117	3	25970095	C	T	0.388889	10.8208	intergenic(GrapeSMv01_01g1492(dist=19340),GrapeSMv01_01g1493(dist=7953))	GrapeSMv01_01g1497	Blue copper protein [Vitis vinifera]	26011939	26012508	570	-41844	3	25970095;-41844;C;T;0.388888888888889;10.8207642788015;intergenic,GrapeSMv01_01g1492(dist=19340),GrapeSMv01_01g1493(dist=7953)	25970532;-41407;A;G;0.375;6.07505427329838;intergenic,GrapeSMv01_01g1492(dist=19777),GrapeSMv01_01g1493(dist=7516)	26016211;3703;C;T;0.148648648648649;7.95526234362526;intergenic,GrapeSMv01_01g1497(dist=3703),GrapeSMv01_01g1498(dist=33611)
8	Hic_asm_0	25920095	26066211	146117	3	25970095	C	T	0.388889	10.8208	intergenic(GrapeSMv01_01g1492(dist=19340),GrapeSMv01_01g1493(dist=7953))	GrapeSMv01_01g1498	PREDICTED: stellacyanin-like [Vitis vinifera]	26049822	26069657	19836	-79727	1	26016211;-33611;C;T;0.148648648648649;7.95526234362526;intergenic,GrapeSMv01_01g1497(dist=3703),GrapeSMv01_01g1498(dist=33611)
9	Hic_asm_0	28930651	29030651	100001	1	28980651	C	T	0.0684932	7.05183	intronic(GrapeSMv01_01g1693)	GrapeSMv01_01g1687	unnamed protein product, partial [Vitis vinifera]	28928674	28931456	2783	49195	1	28980651;49195;C;T;0.0684931506849315;7.05183344885645;intronic,GrapeSMv01_01g1693
9	Hic_asm_0	28930651	29030651	100001	1	28980651	C	T	0.0684932	7.05183	intronic(GrapeSMv01_01g1693)	GrapeSMv01_01g1688	PREDICTED: cellulose synthase A catalytic subunit 3 [UDP-forming] [Vitis vinifera]	28938021	28946817	8797	33834	1	28980651;33834;C;T;0.0684931506849315;7.05183344885645;intronic,GrapeSMv01_01g1693
9	Hic_asm_0	28930651	29030651	100001	1	28980651	C	T	0.0684932	7.05183	intronic(GrapeSMv01_01g1693)	GrapeSMv01_01g1689	PREDICTED: chaperonin-like RbcX protein 2, chloroplastic [Vitis vinifera]	28947669	28950282	2614	30369	1	28980651;30369;C;T;0.0684931506849315;7.05183344885645;intronic,GrapeSMv01_01g1693
9	Hic_asm_0	28930651	29030651	100001	1	28980651	C	T	0.0684932	7.05183	intronic(GrapeSMv01_01g1693)	GrapeSMv01_01g1690	PREDICTED: uncharacterized protein LOC100249968 [Vitis vinifera]	28951232	28952428	1197	28223	1	28980651;28223;C;T;0.0684931506849315;7.05183344885645;intronic,GrapeSMv01_01g1693
9	Hic_asm_0	28930651	29030651	100001	1	28980651	C	T	0.0684932	7.05183	intronic(GrapeSMv01_01g1693)	GrapeSMv01_01g1691	Zinc finger CCCH domain-containing protein 30 [Vitis vinifera]	28966288	28968510	2223	12141	1	28980651;12141;C;T;0.0684931506849315;7.05183344885645;intronic,GrapeSMv01_01g1693
9	Hic_asm_0	28930651	29030651	100001	1	28980651	C	T	0.0684932	7.05183	intronic(GrapeSMv01_01g1693)	GrapeSMv01_01g1692	no	28968530	28968991	462	11660	1	28980651;11660;C;T;0.0684931506849315;7.05183344885645;intronic,GrapeSMv01_01g1693
9	Hic_asm_0	28930651	29030651	100001	1	28980651	C	T	0.0684932	7.05183	intronic(GrapeSMv01_01g1693)	GrapeSMv01_01g1693	hypothetical protein VITISV_019547, partial [Vitis vinifera]	28980045	28986365	6321	0	1	28980651;0;C;T;0.0684931506849315;7.05183344885645;intronic,GrapeSMv01_01g1693
9	Hic_asm_0	28930651	29030651	100001	1	28980651	C	T	0.0684932	7.05183	intronic(GrapeSMv01_01g1693)	GrapeSMv01_01g1694	PREDICTED: protein DETOXIFICATION 43 [Vitis vinifera]	28989328	28996613	7286	-8677	1	28980651;-8677;C;T;0.0684931506849315;7.05183344885645;intronic,GrapeSMv01_01g1693
9	Hic_asm_0	28930651	29030651	100001	1	28980651	C	T	0.0684932	7.05183	intronic(GrapeSMv01_01g1693)	GrapeSMv01_01g1695	PREDICTED: uncharacterized protein LOC100261971 [Vitis vinifera]	29001535	29006316	4782	-20884	1	28980651;-20884;C;T;0.0684931506849315;7.05183344885645;intronic,GrapeSMv01_01g1693
9	Hic_asm_0	28930651	29030651	100001	1	28980651	C	T	0.0684932	7.05183	intronic(GrapeSMv01_01g1693)	GrapeSMv01_01g1696	PREDICTED: transcription factor MYB46 [Vitis vinifera]	29026274	29026786	513	-45623	1	28980651;-45623;C;T;0.0684931506849315;7.05183344885645;intronic,GrapeSMv01_01g1693
9	Hic_asm_0	28930651	29030651	100001	1	28980651	C	T	0.0684932	7.05183	intronic(GrapeSMv01_01g1693)	GrapeSMv01_01g1697	PREDICTED: ATP synthase subunit O, mitochondrial [Vitis vinifera]	29026870	29050638	23769	-46219	1	28980651;-46219;C;T;0.0684931506849315;7.05183344885645;intronic,GrapeSMv01_01g1693
10	Hic_asm_1	635490	736523	101034	2	685490	T	C	0.0714286	6.37946	exon,synonymous(GrapeSMv01_02g0032:GrapeSMv01_02g0032.t01:exon4:c.A792G:p.K264K,)	GrapeSMv01_02g0029	hypothetical protein CK203_000025 [Vitis vinifera]	646160	649557	3398	35933	2	685490;35933;T;C;0.0714285714285714;6.37945504675892;exon,synonymous(GrapeSMv01_02g0032:GrapeSMv01_02g0032.t01:exon4:c.A792G:p.K264K,)	686523;36966;C;G;0.2;6.1427991992086;exon,nonsynonymous(GrapeSMv01_02g0032:GrapeSMv01_02g0032.t01:exon1:c.G361C:p.G121R,)
10	Hic_asm_1	635490	736523	101034	2	685490	T	C	0.0714286	6.37946	exon,synonymous(GrapeSMv01_02g0032:GrapeSMv01_02g0032.t01:exon4:c.A792G:p.K264K,)	GrapeSMv01_02g0030	Retrovirus-related Pol polyprotein from transposon TNT 1-94 [Vitis vinifera]	672392	673573	1182	11917	2	685490;11917;T;C;0.0714285714285714;6.37945504675892;exon,synonymous(GrapeSMv01_02g0032:GrapeSMv01_02g0032.t01:exon4:c.A792G:p.K264K,)	686523;12950;C;G;0.2;6.1427991992086;exon,nonsynonymous(GrapeSMv01_02g0032:GrapeSMv01_02g0032.t01:exon1:c.G361C:p.G121R,)
10	Hic_asm_1	635490	736523	101034	2	685490	T	C	0.0714286	6.37946	exon,synonymous(GrapeSMv01_02g0032:GrapeSMv01_02g0032.t01:exon4:c.A792G:p.K264K,)	GrapeSMv01_02g0031	unnamed protein product, partial [Vitis vinifera]	677956	678531	576	6959	2	685490;6959;T;C;0.0714285714285714;6.37945504675892;exon,synonymous(GrapeSMv01_02g0032:GrapeSMv01_02g0032.t01:exon4:c.A792G:p.K264K,)	686523;7992;C;G;0.2;6.1427991992086;exon,nonsynonymous(GrapeSMv01_02g0032:GrapeSMv01_02g0032.t01:exon1:c.G361C:p.G121R,)
10	Hic_asm_1	635490	736523	101034	2	685490	T	C	0.0714286	6.37946	exon,synonymous(GrapeSMv01_02g0032:GrapeSMv01_02g0032.t01:exon4:c.A792G:p.K264K,)	GrapeSMv01_02g0032	unnamed protein product, partial [Vitis vinifera]	683669	686883	3215	0	2	685490;0;T;C;0.0714285714285714;6.37945504675892;exon,synonymous(GrapeSMv01_02g0032:GrapeSMv01_02g0032.t01:exon4:c.A792G:p.K264K,)	686523;0;C;G;0.2;6.1427991992086;exon,nonsynonymous(GrapeSMv01_02g0032:GrapeSMv01_02g0032.t01:exon1:c.G361C:p.G121R,)
10	Hic_asm_1	635490	736523	101034	2	685490	T	C	0.0714286	6.37946	exon,synonymous(GrapeSMv01_02g0032:GrapeSMv01_02g0032.t01:exon4:c.A792G:p.K264K,)	GrapeSMv01_02g0033	unnamed protein product, partial [Vitis vinifera]	703248	704319	1072	-17758	2	685490;-17758;T;C;0.0714285714285714;6.37945504675892;exon,synonymous(GrapeSMv01_02g0032:GrapeSMv01_02g0032.t01:exon4:c.A792G:p.K264K,)	686523;-16725;C;G;0.2;6.1427991992086;exon,nonsynonymous(GrapeSMv01_02g0032:GrapeSMv01_02g0032.t01:exon1:c.G361C:p.G121R,)
10	Hic_asm_1	635490	736523	101034	2	685490	T	C	0.0714286	6.37946	exon,synonymous(GrapeSMv01_02g0032:GrapeSMv01_02g0032.t01:exon4:c.A792G:p.K264K,)	GrapeSMv01_02g0034	unnamed protein product, partial [Vitis vinifera]	729819	732404	2586	-44329	2	685490;-44329;T;C;0.0714285714285714;6.37945504675892;exon,synonymous(GrapeSMv01_02g0032:GrapeSMv01_02g0032.t01:exon4:c.A792G:p.K264K,)	686523;-43296;C;G;0.2;6.1427991992086;exon,nonsynonymous(GrapeSMv01_02g0032:GrapeSMv01_02g0032.t01:exon1:c.G361C:p.G121R,)
10	Hic_asm_1	635490	736523	101034	2	685490	T	C	0.0714286	6.37946	exon,synonymous(GrapeSMv01_02g0032:GrapeSMv01_02g0032.t01:exon4:c.A792G:p.K264K,)	GrapeSMv01_02g0035	Protein ROS1 [Vitis vinifera]	733483	733899	417	-47993	2	685490;-47993;T;C;0.0714285714285714;6.37945504675892;exon,synonymous(GrapeSMv01_02g0032:GrapeSMv01_02g0032.t01:exon4:c.A792G:p.K264K,)	686523;-46960;C;G;0.2;6.1427991992086;exon,nonsynonymous(GrapeSMv01_02g0032:GrapeSMv01_02g0032.t01:exon1:c.G361C:p.G121R,)
11	Hic_asm_1	850397	950397	100001	1	900397	A	T	0.105263	6.67559	UTR3(GrapeSMv01_02g0047)	GrapeSMv01_02g0043	PREDICTED: separase isoform X2 [Vitis vinifera]	859444	868258	8815	32139	1	900397;32139;A;T;0.105263157894737;6.67559015661718;UTR3,GrapeSMv01_02g0047
11	Hic_asm_1	850397	950397	100001	1	900397	A	T	0.105263	6.67559	UTR3(GrapeSMv01_02g0047)	GrapeSMv01_02g0044	PREDICTED: uncharacterized protein LOC100259706 [Vitis vinifera]	868734	872829	4096	27568	1	900397;27568;A;T;0.105263157894737;6.67559015661718;UTR3,GrapeSMv01_02g0047
11	Hic_asm_1	850397	950397	100001	1	900397	A	T	0.105263	6.67559	UTR3(GrapeSMv01_02g0047)	GrapeSMv01_02g0045	PREDICTED: protein FAR1-RELATED SEQUENCE 5-like isoform X1 [Vitis vinifera]	873071	879586	6516	20811	1	900397;20811;A;T;0.105263157894737;6.67559015661718;UTR3,GrapeSMv01_02g0047
11	Hic_asm_1	850397	950397	100001	1	900397	A	T	0.105263	6.67559	UTR3(GrapeSMv01_02g0047)	GrapeSMv01_02g0046	PREDICTED: protein FAR1-RELATED SEQUENCE 5 [Vitis vinifera]	882450	890690	8241	9707	1	900397;9707;A;T;0.105263157894737;6.67559015661718;UTR3,GrapeSMv01_02g0047
11	Hic_asm_1	850397	950397	100001	1	900397	A	T	0.105263	6.67559	UTR3(GrapeSMv01_02g0047)	GrapeSMv01_02g0047	PREDICTED: protein FAR1-RELATED SEQUENCE 5 isoform X2 [Vitis vinifera]	895252	900801	5550	0	1	900397;0;A;T;0.105263157894737;6.67559015661718;UTR3,GrapeSMv01_02g0047
11	Hic_asm_1	850397	950397	100001	1	900397	A	T	0.105263	6.67559	UTR3(GrapeSMv01_02g0047)	GrapeSMv01_02g0048	PREDICTED: protein FAR1-RELATED SEQUENCE 3 [Vitis vinifera]	901327	906635	5309	-930	1	900397;-930;A;T;0.105263157894737;6.67559015661718;UTR3,GrapeSMv01_02g0047
11	Hic_asm_1	850397	950397	100001	1	900397	A	T	0.105263	6.67559	UTR3(GrapeSMv01_02g0047)	GrapeSMv01_02g0049	PREDICTED: ubiquitin carboxyl-terminal hydrolase 5 [Vitis vinifera]	911249	937911	26663	-10852	1	900397;-10852;A;T;0.105263157894737;6.67559015661718;UTR3,GrapeSMv01_02g0047
11	Hic_asm_1	850397	950397	100001	1	900397	A	T	0.105263	6.67559	UTR3(GrapeSMv01_02g0047)	GrapeSMv01_02g0050	no	936520	937261	742	-36123	1	900397;-36123;A;T;0.105263157894737;6.67559015661718;UTR3,GrapeSMv01_02g0047
12	Hic_asm_1	1038618	1138618	100001	1	1088618	C	A	0.347222	6.3521	exon,nonsynonymous(GrapeSMv01_02g0062:GrapeSMv01_02g0062.t01:exon8:c.G1445T:p.S482I,)	GrapeSMv01_02g0054	PREDICTED: uncharacterized protein LOC100852665 [Vitis vinifera]	991576	1039028	47453	49590	1	1088618;49590;C;A;0.347222222222222;6.35209863137697;exon,nonsynonymous(GrapeSMv01_02g0062:GrapeSMv01_02g0062.t01:exon8:c.G1445T:p.S482I,)
12	Hic_asm_1	1038618	1138618	100001	1	1088618	C	A	0.347222	6.3521	exon,nonsynonymous(GrapeSMv01_02g0062:GrapeSMv01_02g0062.t01:exon8:c.G1445T:p.S482I,)	GrapeSMv01_02g0055	hypothetical protein CFOL_v3_11904 [Cephalotus follicularis]	1046960	1050853	3894	37765	1	1088618;37765;C;A;0.347222222222222;6.35209863137697;exon,nonsynonymous(GrapeSMv01_02g0062:GrapeSMv01_02g0062.t01:exon8:c.G1445T:p.S482I,)
12	Hic_asm_1	1038618	1138618	100001	1	1088618	C	A	0.347222	6.3521	exon,nonsynonymous(GrapeSMv01_02g0062:GrapeSMv01_02g0062.t01:exon8:c.G1445T:p.S482I,)	GrapeSMv01_02g0056	F-box/LRR-repeat protein 12 [Vitis vinifera]	1051936	1055184	3249	33434	1	1088618;33434;C;A;0.347222222222222;6.35209863137697;exon,nonsynonymous(GrapeSMv01_02g0062:GrapeSMv01_02g0062.t01:exon8:c.G1445T:p.S482I,)
12	Hic_asm_1	1038618	1138618	100001	1	1088618	C	A	0.347222	6.3521	exon,nonsynonymous(GrapeSMv01_02g0062:GrapeSMv01_02g0062.t01:exon8:c.G1445T:p.S482I,)	GrapeSMv01_02g0057	60S ribosomal protein L5-like [Camellia sinensis]	1058075	1063449	5375	25169	1	1088618;25169;C;A;0.347222222222222;6.35209863137697;exon,nonsynonymous(GrapeSMv01_02g0062:GrapeSMv01_02g0062.t01:exon8:c.G1445T:p.S482I,)
12	Hic_asm_1	1038618	1138618	100001	1	1088618	C	A	0.347222	6.3521	exon,nonsynonymous(GrapeSMv01_02g0062:GrapeSMv01_02g0062.t01:exon8:c.G1445T:p.S482I,)	GrapeSMv01_02g0058	PREDICTED: GPN-loop GTPase 3 [Vitis vinifera]	1064751	1070877	6127	17741	1	1088618;17741;C;A;0.347222222222222;6.35209863137697;exon,nonsynonymous(GrapeSMv01_02g0062:GrapeSMv01_02g0062.t01:exon8:c.G1445T:p.S482I,)
12	Hic_asm_1	1038618	1138618	100001	1	1088618	C	A	0.347222	6.3521	exon,nonsynonymous(GrapeSMv01_02g0062:GrapeSMv01_02g0062.t01:exon8:c.G1445T:p.S482I,)	GrapeSMv01_02g0059	no	1070905	1072436	1532	16182	1	1088618;16182;C;A;0.347222222222222;6.35209863137697;exon,nonsynonymous(GrapeSMv01_02g0062:GrapeSMv01_02g0062.t01:exon8:c.G1445T:p.S482I,)
12	Hic_asm_1	1038618	1138618	100001	1	1088618	C	A	0.347222	6.3521	exon,nonsynonymous(GrapeSMv01_02g0062:GrapeSMv01_02g0062.t01:exon8:c.G1445T:p.S482I,)	GrapeSMv01_02g0060	hypothetical protein VITISV_034951 [Vitis vinifera]	1076562	1077002	441	11616	1	1088618;11616;C;A;0.347222222222222;6.35209863137697;exon,nonsynonymous(GrapeSMv01_02g0062:GrapeSMv01_02g0062.t01:exon8:c.G1445T:p.S482I,)
12	Hic_asm_1	1038618	1138618	100001	1	1088618	C	A	0.347222	6.3521	exon,nonsynonymous(GrapeSMv01_02g0062:GrapeSMv01_02g0062.t01:exon8:c.G1445T:p.S482I,)	GrapeSMv01_02g0061	putative cinnamyl alcohol dehydrogenase 1 [Vitis vinifera]	1077163	1078472	1310	10146	1	1088618;10146;C;A;0.347222222222222;6.35209863137697;exon,nonsynonymous(GrapeSMv01_02g0062:GrapeSMv01_02g0062.t01:exon8:c.G1445T:p.S482I,)
12	Hic_asm_1	1038618	1138618	100001	1	1088618	C	A	0.347222	6.3521	exon,nonsynonymous(GrapeSMv01_02g0062:GrapeSMv01_02g0062.t01:exon8:c.G1445T:p.S482I,)	GrapeSMv01_02g0062	PREDICTED: ubiquitin carboxyl-terminal hydrolase 23 isoform X2 [Vitis vinifera]	1085410	1098531	13122	0	1	1088618;0;C;A;0.347222222222222;6.35209863137697;exon,nonsynonymous(GrapeSMv01_02g0062:GrapeSMv01_02g0062.t01:exon8:c.G1445T:p.S482I,)
12	Hic_asm_1	1038618	1138618	100001	1	1088618	C	A	0.347222	6.3521	exon,nonsynonymous(GrapeSMv01_02g0062:GrapeSMv01_02g0062.t01:exon8:c.G1445T:p.S482I,)	GrapeSMv01_02g0063	hypothetical protein VITISV_025556 [Vitis vinifera]	1103024	1107700	4677	-14406	1	1088618;-14406;C;A;0.347222222222222;6.35209863137697;exon,nonsynonymous(GrapeSMv01_02g0062:GrapeSMv01_02g0062.t01:exon8:c.G1445T:p.S482I,)
12	Hic_asm_1	1038618	1138618	100001	1	1088618	C	A	0.347222	6.3521	exon,nonsynonymous(GrapeSMv01_02g0062:GrapeSMv01_02g0062.t01:exon8:c.G1445T:p.S482I,)	GrapeSMv01_02g0064	PREDICTED: uncharacterized protein LOC100852824 [Vitis vinifera]	1110002	1114384	4383	-21384	1	1088618;-21384;C;A;0.347222222222222;6.35209863137697;exon,nonsynonymous(GrapeSMv01_02g0062:GrapeSMv01_02g0062.t01:exon8:c.G1445T:p.S482I,)
12	Hic_asm_1	1038618	1138618	100001	1	1088618	C	A	0.347222	6.3521	exon,nonsynonymous(GrapeSMv01_02g0062:GrapeSMv01_02g0062.t01:exon8:c.G1445T:p.S482I,)	GrapeSMv01_02g0065	no	1115805	1120234	4430	-27187	1	1088618;-27187;C;A;0.347222222222222;6.35209863137697;exon,nonsynonymous(GrapeSMv01_02g0062:GrapeSMv01_02g0062.t01:exon8:c.G1445T:p.S482I,)
12	Hic_asm_1	1038618	1138618	100001	1	1088618	C	A	0.347222	6.3521	exon,nonsynonymous(GrapeSMv01_02g0062:GrapeSMv01_02g0062.t01:exon8:c.G1445T:p.S482I,)	GrapeSMv01_02g0066	PREDICTED: uncharacterized protein LOC100251856 [Vitis vinifera]	1120309	1123260	2952	-31691	1	1088618;-31691;C;A;0.347222222222222;6.35209863137697;exon,nonsynonymous(GrapeSMv01_02g0062:GrapeSMv01_02g0062.t01:exon8:c.G1445T:p.S482I,)
13	Hic_asm_1	7660950	7760950	100001	1	7710950	T	C	0.376712	6.60986	intergenic(GrapeSMv01_02g0712(dist=4251),GrapeSMv01_02g0713(dist=2599))	GrapeSMv01_02g0709	PREDICTED: L-ascorbate oxidase [Vitis vinifera]	7676445	7678866	2422	32084	1	7710950;32084;T;C;0.376712328767123;6.60986183019606;intergenic,GrapeSMv01_02g0712(dist=4251),GrapeSMv01_02g0713(dist=2599)
13	Hic_asm_1	7660950	7760950	100001	1	7710950	T	C	0.376712	6.60986	intergenic(GrapeSMv01_02g0712(dist=4251),GrapeSMv01_02g0713(dist=2599))	GrapeSMv01_02g0710	PREDICTED: trafficking protein particle complex subunit 12-like [Vitis vinifera]	7679720	7681385	1666	29565	1	7710950;29565;T;C;0.376712328767123;6.60986183019606;intergenic,GrapeSMv01_02g0712(dist=4251),GrapeSMv01_02g0713(dist=2599)
13	Hic_asm_1	7660950	7760950	100001	1	7710950	T	C	0.376712	6.60986	intergenic(GrapeSMv01_02g0712(dist=4251),GrapeSMv01_02g0713(dist=2599))	GrapeSMv01_02g0711	PREDICTED: L-ascorbate oxidase [Vitis vinifera]	7689381	7691798	2418	19152	1	7710950;19152;T;C;0.376712328767123;6.60986183019606;intergenic,GrapeSMv01_02g0712(dist=4251),GrapeSMv01_02g0713(dist=2599)
13	Hic_asm_1	7660950	7760950	100001	1	7710950	T	C	0.376712	6.60986	intergenic(GrapeSMv01_02g0712(dist=4251),GrapeSMv01_02g0713(dist=2599))	GrapeSMv01_02g0712	PREDICTED: L-ascorbate oxidase [Vitis vinifera]	7704164	7706699	2536	4251	1	7710950;4251;T;C;0.376712328767123;6.60986183019606;intergenic,GrapeSMv01_02g0712(dist=4251),GrapeSMv01_02g0713(dist=2599)
13	Hic_asm_1	7660950	7760950	100001	1	7710950	T	C	0.376712	6.60986	intergenic(GrapeSMv01_02g0712(dist=4251),GrapeSMv01_02g0713(dist=2599))	GrapeSMv01_02g0713	PREDICTED: L-ascorbate oxidase [Vitis vinifera]	7713549	7714248	700	-2599	1	7710950;-2599;T;C;0.376712328767123;6.60986183019606;intergenic,GrapeSMv01_02g0712(dist=4251),GrapeSMv01_02g0713(dist=2599)
13	Hic_asm_1	7660950	7760950	100001	1	7710950	T	C	0.376712	6.60986	intergenic(GrapeSMv01_02g0712(dist=4251),GrapeSMv01_02g0713(dist=2599))	GrapeSMv01_02g0714	Agamous-like MADS-box protein AGL104 [Vitis vinifera]	7715708	7718584	2877	-4758	1	7710950;-4758;T;C;0.376712328767123;6.60986183019606;intergenic,GrapeSMv01_02g0712(dist=4251),GrapeSMv01_02g0713(dist=2599)
13	Hic_asm_1	7660950	7760950	100001	1	7710950	T	C	0.376712	6.60986	intergenic(GrapeSMv01_02g0712(dist=4251),GrapeSMv01_02g0713(dist=2599))	GrapeSMv01_02g0715	PREDICTED: photosynthetic NDH subunit of lumenal location 4, chloroplastic [Vitis vinifera]	7720477	7723810	3334	-9527	1	7710950;-9527;T;C;0.376712328767123;6.60986183019606;intergenic,GrapeSMv01_02g0712(dist=4251),GrapeSMv01_02g0713(dist=2599)
13	Hic_asm_1	7660950	7760950	100001	1	7710950	T	C	0.376712	6.60986	intergenic(GrapeSMv01_02g0712(dist=4251),GrapeSMv01_02g0713(dist=2599))	GrapeSMv01_02g0716	PREDICTED: heavy metal-associated isoprenylated plant protein 23 [Vitis vinifera]	7725235	7726523	1289	-14285	1	7710950;-14285;T;C;0.376712328767123;6.60986183019606;intergenic,GrapeSMv01_02g0712(dist=4251),GrapeSMv01_02g0713(dist=2599)
13	Hic_asm_1	7660950	7760950	100001	1	7710950	T	C	0.376712	6.60986	intergenic(GrapeSMv01_02g0712(dist=4251),GrapeSMv01_02g0713(dist=2599))	GrapeSMv01_02g0717	PREDICTED: aspartic proteinase-like protein 1 isoform X1 [Vitis vinifera]	7730534	7736502	5969	-19584	1	7710950;-19584;T;C;0.376712328767123;6.60986183019606;intergenic,GrapeSMv01_02g0712(dist=4251),GrapeSMv01_02g0713(dist=2599)
13	Hic_asm_1	7660950	7760950	100001	1	7710950	T	C	0.376712	6.60986	intergenic(GrapeSMv01_02g0712(dist=4251),GrapeSMv01_02g0713(dist=2599))	GrapeSMv01_02g0718	protein CELLULOSE SYNTHASE INTERACTIVE 1-like isoform X1 [Hevea brasiliensis]	7737338	7749733	12396	-26388	1	7710950;-26388;T;C;0.376712328767123;6.60986183019606;intergenic,GrapeSMv01_02g0712(dist=4251),GrapeSMv01_02g0713(dist=2599)
13	Hic_asm_1	7660950	7760950	100001	1	7710950	T	C	0.376712	6.60986	intergenic(GrapeSMv01_02g0712(dist=4251),GrapeSMv01_02g0713(dist=2599))	GrapeSMv01_02g0719	PREDICTED: uncharacterized protein LOC100242349 isoform X1 [Vitis vinifera]	7752963	7760453	7491	-42013	1	7710950;-42013;T;C;0.376712328767123;6.60986183019606;intergenic,GrapeSMv01_02g0712(dist=4251),GrapeSMv01_02g0713(dist=2599)
14	Hic_asm_1	8379574	8479574	100001	1	8429574	T	C	0.12987	6.80628	exon,synonymous(GrapeSMv01_02g0791:GrapeSMv01_02g0791.t01:exon1:c.A2583G:p.K861K,)	GrapeSMv01_02g0787	PREDICTED: uncharacterized protein LOC100247348 isoform X2 [Vitis vinifera]	8345299	8396586	51288	32988	1	8429574;32988;T;C;0.12987012987013;6.80628227106724;exon,synonymous(GrapeSMv01_02g0791:GrapeSMv01_02g0791.t01:exon1:c.A2583G:p.K861K,)
14	Hic_asm_1	8379574	8479574	100001	1	8429574	T	C	0.12987	6.80628	exon,synonymous(GrapeSMv01_02g0791:GrapeSMv01_02g0791.t01:exon1:c.A2583G:p.K861K,)	GrapeSMv01_02g0788	PREDICTED: uncharacterized protein LOC100247348 isoform X1 [Vitis vinifera]	8396615	8398462	1848	31112	1	8429574;31112;T;C;0.12987012987013;6.80628227106724;exon,synonymous(GrapeSMv01_02g0791:GrapeSMv01_02g0791.t01:exon1:c.A2583G:p.K861K,)
14	Hic_asm_1	8379574	8479574	100001	1	8429574	T	C	0.12987	6.80628	exon,synonymous(GrapeSMv01_02g0791:GrapeSMv01_02g0791.t01:exon1:c.A2583G:p.K861K,)	GrapeSMv01_02g0789	PREDICTED: zinc finger A20 and AN1 domain-containing stress-associated protein 9 [Vitis vinifera]	8404633	8405781	1149	23793	1	8429574;23793;T;C;0.12987012987013;6.80628227106724;exon,synonymous(GrapeSMv01_02g0791:GrapeSMv01_02g0791.t01:exon1:c.A2583G:p.K861K,)
14	Hic_asm_1	8379574	8479574	100001	1	8429574	T	C	0.12987	6.80628	exon,synonymous(GrapeSMv01_02g0791:GrapeSMv01_02g0791.t01:exon1:c.A2583G:p.K861K,)	GrapeSMv01_02g0790	PREDICTED: probable WRKY transcription factor 13 isoform X1 [Vitis vinifera]	8417184	8419983	2800	9591	1	8429574;9591;T;C;0.12987012987013;6.80628227106724;exon,synonymous(GrapeSMv01_02g0791:GrapeSMv01_02g0791.t01:exon1:c.A2583G:p.K861K,)
14	Hic_asm_1	8379574	8479574	100001	1	8429574	T	C	0.12987	6.80628	exon,synonymous(GrapeSMv01_02g0791:GrapeSMv01_02g0791.t01:exon1:c.A2583G:p.K861K,)	GrapeSMv01_02g0791	PREDICTED: systemin receptor SR160 [Vitis vinifera]	8428271	8432374	4104	0	1	8429574;0;T;C;0.12987012987013;6.80628227106724;exon,synonymous(GrapeSMv01_02g0791:GrapeSMv01_02g0791.t01:exon1:c.A2583G:p.K861K,)
14	Hic_asm_1	8379574	8479574	100001	1	8429574	T	C	0.12987	6.80628	exon,synonymous(GrapeSMv01_02g0791:GrapeSMv01_02g0791.t01:exon1:c.A2583G:p.K861K,)	GrapeSMv01_02g0792	unnamed protein product, partial [Vitis vinifera]	8444218	8454546	10329	-14644	1	8429574;-14644;T;C;0.12987012987013;6.80628227106724;exon,synonymous(GrapeSMv01_02g0791:GrapeSMv01_02g0791.t01:exon1:c.A2583G:p.K861K,)
14	Hic_asm_1	8379574	8479574	100001	1	8429574	T	C	0.12987	6.80628	exon,synonymous(GrapeSMv01_02g0791:GrapeSMv01_02g0791.t01:exon1:c.A2583G:p.K861K,)	GrapeSMv01_02g0793	unnamed protein product, partial [Vitis vinifera]	8462077	8462457	381	-32503	1	8429574;-32503;T;C;0.12987012987013;6.80628227106724;exon,synonymous(GrapeSMv01_02g0791:GrapeSMv01_02g0791.t01:exon1:c.A2583G:p.K861K,)
14	Hic_asm_1	8379574	8479574	100001	1	8429574	T	C	0.12987	6.80628	exon,synonymous(GrapeSMv01_02g0791:GrapeSMv01_02g0791.t01:exon1:c.A2583G:p.K861K,)	GrapeSMv01_02g0794	PREDICTED: ubiquitin carboxyl-terminal hydrolase 27 isoform X1 [Vitis vinifera]	8466194	8471690	5497	-36620	1	8429574;-36620;T;C;0.12987012987013;6.80628227106724;exon,synonymous(GrapeSMv01_02g0791:GrapeSMv01_02g0791.t01:exon1:c.A2583G:p.K861K,)
14	Hic_asm_1	8379574	8479574	100001	1	8429574	T	C	0.12987	6.80628	exon,synonymous(GrapeSMv01_02g0791:GrapeSMv01_02g0791.t01:exon1:c.A2583G:p.K861K,)	GrapeSMv01_02g0795	hypothetical protein VITISV_026073 [Vitis vinifera]	8473636	8474280	645	-44062	1	8429574;-44062;T;C;0.12987012987013;6.80628227106724;exon,synonymous(GrapeSMv01_02g0791:GrapeSMv01_02g0791.t01:exon1:c.A2583G:p.K861K,)
15	Hic_asm_1	10914564	11014564	100001	1	10964564	G	A	0.155405	6.59286	intronic(GrapeSMv01_02g0949)	GrapeSMv01_02g0947	PREDICTED: uncharacterized protein LOC100264813 [Vitis vinifera]	10927165	10948267	21103	16297	1	10964564;16297;G;A;0.155405405405405;6.59285988587623;intronic,GrapeSMv01_02g0949
15	Hic_asm_1	10914564	11014564	100001	1	10964564	G	A	0.155405	6.59286	intronic(GrapeSMv01_02g0949)	GrapeSMv01_02g0948	no	10953371	10954597	1227	9967	1	10964564;9967;G;A;0.155405405405405;6.59285988587623;intronic,GrapeSMv01_02g0949
15	Hic_asm_1	10914564	11014564	100001	1	10964564	G	A	0.155405	6.59286	intronic(GrapeSMv01_02g0949)	GrapeSMv01_02g0949	PREDICTED: anaphase-promoting complex subunit 8 [Vitis vinifera]	10961083	10966918	5836	0	1	10964564;0;G;A;0.155405405405405;6.59285988587623;intronic,GrapeSMv01_02g0949
15	Hic_asm_1	10914564	11014564	100001	1	10964564	G	A	0.155405	6.59286	intronic(GrapeSMv01_02g0949)	GrapeSMv01_02g0950	nuclear hormone receptor FTZ-F1 [Harpegnathos saltator]	10974527	10992514	17988	-9963	1	10964564;-9963;G;A;0.155405405405405;6.59285988587623;intronic,GrapeSMv01_02g0949
16	Hic_asm_1	11274557	11374557	100001	1	11324557	G	A	0.352113	6.44127	intronic(GrapeSMv01_02g0964)	GrapeSMv01_02g0960	no	11250759	11286719	35961	37838	1	11324557;37838;G;A;0.352112676056338;6.44127259445161;intronic,GrapeSMv01_02g0964
16	Hic_asm_1	11274557	11374557	100001	1	11324557	G	A	0.352113	6.44127	intronic(GrapeSMv01_02g0964)	GrapeSMv01_02g0961	PREDICTED: long chain base biosynthesis protein 1 [Vitis vinifera]	11284983	11299081	14099	25476	1	11324557;25476;G;A;0.352112676056338;6.44127259445161;intronic,GrapeSMv01_02g0964
16	Hic_asm_1	11274557	11374557	100001	1	11324557	G	A	0.352113	6.44127	intronic(GrapeSMv01_02g0964)	GrapeSMv01_02g0962	PREDICTED: probable carboxylesterase 18 [Vitis vinifera]	11300969	11305695	4727	18862	1	11324557;18862;G;A;0.352112676056338;6.44127259445161;intronic,GrapeSMv01_02g0964
16	Hic_asm_1	11274557	11374557	100001	1	11324557	G	A	0.352113	6.44127	intronic(GrapeSMv01_02g0964)	GrapeSMv01_02g0963	PREDICTED: probable carboxylesterase 18 [Vitis vinifera]	11320763	11322137	1375	2420	1	11324557;2420;G;A;0.352112676056338;6.44127259445161;intronic,GrapeSMv01_02g0964
16	Hic_asm_1	11274557	11374557	100001	1	11324557	G	A	0.352113	6.44127	intronic(GrapeSMv01_02g0964)	GrapeSMv01_02g0964	PREDICTED: CCR4-NOT transcription complex subunit 11 [Vitis vinifera]	11323731	11336554	12824	0	1	11324557;0;G;A;0.352112676056338;6.44127259445161;intronic,GrapeSMv01_02g0964
16	Hic_asm_1	11274557	11374557	100001	1	11324557	G	A	0.352113	6.44127	intronic(GrapeSMv01_02g0964)	GrapeSMv01_02g0965	Protein BYPASS-related [Macleaya cordata]	11338810	11339776	967	-14253	1	11324557;-14253;G;A;0.352112676056338;6.44127259445161;intronic,GrapeSMv01_02g0964
16	Hic_asm_1	11274557	11374557	100001	1	11324557	G	A	0.352113	6.44127	intronic(GrapeSMv01_02g0964)	GrapeSMv01_02g0966	PREDICTED: mitogen-activated protein kinase kinase kinase ANP1 [Vitis vinifera]	11340241	11341389	1149	-15684	1	11324557;-15684;G;A;0.352112676056338;6.44127259445161;intronic,GrapeSMv01_02g0964
16	Hic_asm_1	11274557	11374557	100001	1	11324557	G	A	0.352113	6.44127	intronic(GrapeSMv01_02g0964)	GrapeSMv01_02g0967	PREDICTED: uncharacterized protein LOC100264919 [Vitis vinifera]	11343076	11347042	3967	-18519	1	11324557;-18519;G;A;0.352112676056338;6.44127259445161;intronic,GrapeSMv01_02g0964
17	Hic_asm_1	12162297	12264448	102152	2	12214448	C	A	0.0657895	7.35449	intronic(GrapeSMv01_02g1037)	GrapeSMv01_02g1034	hypothetical protein VITISV_014689 [Vitis vinifera]	12164833	12168338	3506	46110	2	12212297;43959;A;T;0.0714285714285714;6.84281773710452;intronic,GrapeSMv01_02g1037	12214448;46110;C;A;0.0657894736842105;7.35449225575975;intronic,GrapeSMv01_02g1037
17	Hic_asm_1	12162297	12264448	102152	2	12214448	C	A	0.0657895	7.35449	intronic(GrapeSMv01_02g1037)	GrapeSMv01_02g1035	PREDICTED: protein SPIRRIG [Vitis vinifera]	12168624	12198504	29881	15944	2	12212297;13793;A;T;0.0714285714285714;6.84281773710452;intronic,GrapeSMv01_02g1037	12214448;15944;C;A;0.0657894736842105;7.35449225575975;intronic,GrapeSMv01_02g1037
17	Hic_asm_1	12162297	12264448	102152	2	12214448	C	A	0.0657895	7.35449	intronic(GrapeSMv01_02g1037)	GrapeSMv01_02g1036	PREDICTED: transmembrane emp24 domain-containing protein p24beta3 isoform X1 [Vitis vinifera]	12205612	12207286	1675	7162	2	12212297;5011;A;T;0.0714285714285714;6.84281773710452;intronic,GrapeSMv01_02g1037	12214448;7162;C;A;0.0657894736842105;7.35449225575975;intronic,GrapeSMv01_02g1037
17	Hic_asm_1	12162297	12264448	102152	2	12214448	C	A	0.0657895	7.35449	intronic(GrapeSMv01_02g1037)	GrapeSMv01_02g1037	PREDICTED: uncharacterized protein LOC100247818 [Vitis vinifera]	12207608	12218747	11140	0	2	12212297;0;A;T;0.0714285714285714;6.84281773710452;intronic,GrapeSMv01_02g1037	12214448;0;C;A;0.0657894736842105;7.35449225575975;intronic,GrapeSMv01_02g1037
17	Hic_asm_1	12162297	12264448	102152	2	12214448	C	A	0.0657895	7.35449	intronic(GrapeSMv01_02g1037)	GrapeSMv01_02g1038	PREDICTED: protein indeterminate-domain 12 [Vitis vinifera]	12221330	12225089	3760	-6882	2	12212297;-9033;A;T;0.0714285714285714;6.84281773710452;intronic,GrapeSMv01_02g1037	12214448;-6882;C;A;0.0657894736842105;7.35449225575975;intronic,GrapeSMv01_02g1037
17	Hic_asm_1	12162297	12264448	102152	2	12214448	C	A	0.0657895	7.35449	intronic(GrapeSMv01_02g1037)	GrapeSMv01_02g1039	no	12228908	12229220	313	-14460	2	12212297;-16611;A;T;0.0714285714285714;6.84281773710452;intronic,GrapeSMv01_02g1037	12214448;-14460;C;A;0.0657894736842105;7.35449225575975;intronic,GrapeSMv01_02g1037
17	Hic_asm_1	12162297	12264448	102152	2	12214448	C	A	0.0657895	7.35449	intronic(GrapeSMv01_02g1037)	GrapeSMv01_02g1040	no	12235879	12236663	785	-21431	2	12212297;-23582;A;T;0.0714285714285714;6.84281773710452;intronic,GrapeSMv01_02g1037	12214448;-21431;C;A;0.0657894736842105;7.35449225575975;intronic,GrapeSMv01_02g1037
17	Hic_asm_1	12162297	12264448	102152	2	12214448	C	A	0.0657895	7.35449	intronic(GrapeSMv01_02g1037)	GrapeSMv01_02g1041	PREDICTED: heat stress transcription factor A-6b [Vitis vinifera]	12237355	12239178	1824	-22907	2	12212297;-25058;A;T;0.0714285714285714;6.84281773710452;intronic,GrapeSMv01_02g1037	12214448;-22907;C;A;0.0657894736842105;7.35449225575975;intronic,GrapeSMv01_02g1037
17	Hic_asm_1	12162297	12264448	102152	2	12214448	C	A	0.0657895	7.35449	intronic(GrapeSMv01_02g1037)	GrapeSMv01_02g1042	PREDICTED: uncharacterized protein LOC100263200 isoform X1 [Vitis vinifera]	12241910	12288623	46714	-27462	2	12212297;-29613;A;T;0.0714285714285714;6.84281773710452;intronic,GrapeSMv01_02g1037	12214448;-27462;C;A;0.0657894736842105;7.35449225575975;intronic,GrapeSMv01_02g1037
18	Hic_asm_1	12418407	12518407	100001	1	12468407	G	C	0.335616	9.01915	upstream(GrapeSMv01_02g1060)	GrapeSMv01_02g1052	PREDICTED: uncharacterized protein LOC100245924 isoform X1 [Vitis vinifera]	12416044	12422187	6144	46220	1	12468407;46220;G;C;0.335616438356164;9.01915155463634;upstream,GrapeSMv01_02g1060
18	Hic_asm_1	12418407	12518407	100001	1	12468407	G	C	0.335616	9.01915	upstream(GrapeSMv01_02g1060)	GrapeSMv01_02g1053	PREDICTED: uncharacterized protein LOC100251067 isoform X1 [Vitis vinifera]	12427582	12431789	4208	36618	1	12468407;36618;G;C;0.335616438356164;9.01915155463634;upstream,GrapeSMv01_02g1060
18	Hic_asm_1	12418407	12518407	100001	1	12468407	G	C	0.335616	9.01915	upstream(GrapeSMv01_02g1060)	GrapeSMv01_02g1054	hypothetical protein CK203_071957 [Vitis vinifera]	12433335	12435150	1816	33257	1	12468407;33257;G;C;0.335616438356164;9.01915155463634;upstream,GrapeSMv01_02g1060
18	Hic_asm_1	12418407	12518407	100001	1	12468407	G	C	0.335616	9.01915	upstream(GrapeSMv01_02g1060)	GrapeSMv01_02g1055	PREDICTED: glutamate synthase [NADH], amyloplastic isoform X3 [Vitis vinifera]	12442999	12445262	2264	23145	1	12468407;23145;G;C;0.335616438356164;9.01915155463634;upstream,GrapeSMv01_02g1060
18	Hic_asm_1	12418407	12518407	100001	1	12468407	G	C	0.335616	9.01915	upstream(GrapeSMv01_02g1060)	GrapeSMv01_02g1056	PREDICTED: NF-kappa-B inhibitor cactus-like isoform X1 [Vitis vinifera]	12446341	12447594	1254	20813	1	12468407;20813;G;C;0.335616438356164;9.01915155463634;upstream,GrapeSMv01_02g1060
18	Hic_asm_1	12418407	12518407	100001	1	12468407	G	C	0.335616	9.01915	upstream(GrapeSMv01_02g1060)	GrapeSMv01_02g1057	PREDICTED: uncharacterized protein LOC100259565 [Vitis vinifera]	12448634	12449967	1334	18440	1	12468407;18440;G;C;0.335616438356164;9.01915155463634;upstream,GrapeSMv01_02g1060
18	Hic_asm_1	12418407	12518407	100001	1	12468407	G	C	0.335616	9.01915	upstream(GrapeSMv01_02g1060)	GrapeSMv01_02g1058	PREDICTED: uncharacterized protein LOC100255529 [Vitis vinifera]	12450059	12453560	3502	14847	1	12468407;14847;G;C;0.335616438356164;9.01915155463634;upstream,GrapeSMv01_02g1060
18	Hic_asm_1	12418407	12518407	100001	1	12468407	G	C	0.335616	9.01915	upstream(GrapeSMv01_02g1060)	GrapeSMv01_02g1059	unnamed protein product, partial [Vitis vinifera]	12455290	12456714	1425	11693	1	12468407;11693;G;C;0.335616438356164;9.01915155463634;upstream,GrapeSMv01_02g1060
18	Hic_asm_1	12418407	12518407	100001	1	12468407	G	C	0.335616	9.01915	upstream(GrapeSMv01_02g1060)	GrapeSMv01_02g1060	Chlorophyllase-1 [Vitis vinifera]	12462046	12468394	6349	13	1	12468407;13;G;C;0.335616438356164;9.01915155463634;upstream,GrapeSMv01_02g1060
18	Hic_asm_1	12418407	12518407	100001	1	12468407	G	C	0.335616	9.01915	upstream(GrapeSMv01_02g1060)	GrapeSMv01_02g1061	filament-like plant protein 3 [Elaeis guineensis]	12470467	12477185	6719	-2060	1	12468407;-2060;G;C;0.335616438356164;9.01915155463634;upstream,GrapeSMv01_02g1060
18	Hic_asm_1	12418407	12518407	100001	1	12468407	G	C	0.335616	9.01915	upstream(GrapeSMv01_02g1060)	GrapeSMv01_02g1062	PREDICTED: BI1-like protein [Vitis vinifera]	12488640	12491643	3004	-20233	1	12468407;-20233;G;C;0.335616438356164;9.01915155463634;upstream,GrapeSMv01_02g1060
18	Hic_asm_1	12418407	12518407	100001	1	12468407	G	C	0.335616	9.01915	upstream(GrapeSMv01_02g1060)	GrapeSMv01_02g1063	PREDICTED: VAN3-binding protein isoform X1 [Vitis vinifera]	12492583	12496024	3442	-24176	1	12468407;-24176;G;C;0.335616438356164;9.01915155463634;upstream,GrapeSMv01_02g1060
18	Hic_asm_1	12418407	12518407	100001	1	12468407	G	C	0.335616	9.01915	upstream(GrapeSMv01_02g1060)	GrapeSMv01_02g1064	hypothetical protein CK203_071970 [Vitis vinifera]	12497947	12500462	2516	-29540	1	12468407;-29540;G;C;0.335616438356164;9.01915155463634;upstream,GrapeSMv01_02g1060
18	Hic_asm_1	12418407	12518407	100001	1	12468407	G	C	0.335616	9.01915	upstream(GrapeSMv01_02g1060)	GrapeSMv01_02g1065	PREDICTED: serine/threonine-protein kinase Nek2 [Vitis vinifera]	12500807	12509484	8678	-32400	1	12468407;-32400;G;C;0.335616438356164;9.01915155463634;upstream,GrapeSMv01_02g1060
19	Hic_asm_1	12684388	12784388	100001	1	12734388	C	T	0.0774648	7.76394	intronic(GrapeSMv01_02g1099)	GrapeSMv01_02g1088	Non-specific lipid transfer protein GPI-anchored 2 [Vitis vinifera]	12685263	12685681	419	48707	1	12734388;48707;C;T;0.0774647887323944;7.76394365077723;intronic,GrapeSMv01_02g1099
19	Hic_asm_1	12684388	12784388	100001	1	12734388	C	T	0.0774648	7.76394	intronic(GrapeSMv01_02g1099)	GrapeSMv01_02g1089	unnamed protein product, partial [Vitis vinifera]	12688008	12688824	817	45564	1	12734388;45564;C;T;0.0774647887323944;7.76394365077723;intronic,GrapeSMv01_02g1099
19	Hic_asm_1	12684388	12784388	100001	1	12734388	C	T	0.0774648	7.76394	intronic(GrapeSMv01_02g1099)	GrapeSMv01_02g1090	Non-specific lipid-transfer protein-like protein [Vitis vinifera]	12690262	12691403	1142	42985	1	12734388;42985;C;T;0.0774647887323944;7.76394365077723;intronic,GrapeSMv01_02g1099
19	Hic_asm_1	12684388	12784388	100001	1	12734388	C	T	0.0774648	7.76394	intronic(GrapeSMv01_02g1099)	GrapeSMv01_02g1091	F-box/kelch-repeat protein SKIP30 [Vitis vinifera]	12696478	12697227	750	37161	1	12734388;37161;C;T;0.0774647887323944;7.76394365077723;intronic,GrapeSMv01_02g1099
19	Hic_asm_1	12684388	12784388	100001	1	12734388	C	T	0.0774648	7.76394	intronic(GrapeSMv01_02g1099)	GrapeSMv01_02g1092	PREDICTED: COMPASS-like H3K4 histone methylase component WDR5A [Vitis vinifera]	12698732	12703927	5196	30461	1	12734388;30461;C;T;0.0774647887323944;7.76394365077723;intronic,GrapeSMv01_02g1099
19	Hic_asm_1	12684388	12784388	100001	1	12734388	C	T	0.0774648	7.76394	intronic(GrapeSMv01_02g1099)	GrapeSMv01_02g1093	PREDICTED: protein MARD1-like [Vitis vinifera]	12708718	12711770	3053	22618	1	12734388;22618;C;T;0.0774647887323944;7.76394365077723;intronic,GrapeSMv01_02g1099
19	Hic_asm_1	12684388	12784388	100001	1	12734388	C	T	0.0774648	7.76394	intronic(GrapeSMv01_02g1099)	GrapeSMv01_02g1094	hypothetical protein CK203_072006 [Vitis vinifera]	12713484	12715588	2105	18800	1	12734388;18800;C;T;0.0774647887323944;7.76394365077723;intronic,GrapeSMv01_02g1099
19	Hic_asm_1	12684388	12784388	100001	1	12734388	C	T	0.0774648	7.76394	intronic(GrapeSMv01_02g1099)	GrapeSMv01_02g1095	hypothetical protein CK203_002611 [Vitis vinifera]	12715957	12716547	591	17841	1	12734388;17841;C;T;0.0774647887323944;7.76394365077723;intronic,GrapeSMv01_02g1099
19	Hic_asm_1	12684388	12784388	100001	1	12734388	C	T	0.0774648	7.76394	intronic(GrapeSMv01_02g1099)	GrapeSMv01_02g1096	PREDICTED: uncharacterized protein LOC100855206 [Vitis vinifera]	12722556	12723526	971	10862	1	12734388;10862;C;T;0.0774647887323944;7.76394365077723;intronic,GrapeSMv01_02g1099
19	Hic_asm_1	12684388	12784388	100001	1	12734388	C	T	0.0774648	7.76394	intronic(GrapeSMv01_02g1099)	GrapeSMv01_02g1097	PREDICTED: late embryogenesis abundant protein D-34 [Vitis vinifera]	12724795	12725603	809	8785	1	12734388;8785;C;T;0.0774647887323944;7.76394365077723;intronic,GrapeSMv01_02g1099
19	Hic_asm_1	12684388	12784388	100001	1	12734388	C	T	0.0774648	7.76394	intronic(GrapeSMv01_02g1099)	GrapeSMv01_02g1098	PREDICTED: transcription repressor OFP12-like [Vitis vinifera]	12730632	12731638	1007	2750	1	12734388;2750;C;T;0.0774647887323944;7.76394365077723;intronic,GrapeSMv01_02g1099
19	Hic_asm_1	12684388	12784388	100001	1	12734388	C	T	0.0774648	7.76394	intronic(GrapeSMv01_02g1099)	GrapeSMv01_02g1099	PREDICTED: 40S ribosomal protein S18 isoform X1 [Vitis vinifera]	12733080	12736005	2926	0	1	12734388;0;C;T;0.0774647887323944;7.76394365077723;intronic,GrapeSMv01_02g1099
19	Hic_asm_1	12684388	12784388	100001	1	12734388	C	T	0.0774648	7.76394	intronic(GrapeSMv01_02g1099)	GrapeSMv01_02g1100	no	12736964	12737281	318	-2576	1	12734388;-2576;C;T;0.0774647887323944;7.76394365077723;intronic,GrapeSMv01_02g1099
19	Hic_asm_1	12684388	12784388	100001	1	12734388	C	T	0.0774648	7.76394	intronic(GrapeSMv01_02g1099)	GrapeSMv01_02g1101	PREDICTED: uncharacterized protein LOC100853644 isoform X1 [Vitis vinifera]	12737331	12751552	14222	-2943	1	12734388;-2943;C;T;0.0774647887323944;7.76394365077723;intronic,GrapeSMv01_02g1099
19	Hic_asm_1	12684388	12784388	100001	1	12734388	C	T	0.0774648	7.76394	intronic(GrapeSMv01_02g1099)	GrapeSMv01_02g1102	PREDICTED: 40S ribosomal protein S24-1-like [Vitis vinifera]	12753897	12757246	3350	-19509	1	12734388;-19509;C;T;0.0774647887323944;7.76394365077723;intronic,GrapeSMv01_02g1099
19	Hic_asm_1	12684388	12784388	100001	1	12734388	C	T	0.0774648	7.76394	intronic(GrapeSMv01_02g1099)	GrapeSMv01_02g1103	hypothetical protein F383_14344 [Gossypium arboreum]	12758375	12758773	399	-23987	1	12734388;-23987;C;T;0.0774647887323944;7.76394365077723;intronic,GrapeSMv01_02g1099
19	Hic_asm_1	12684388	12784388	100001	1	12734388	C	T	0.0774648	7.76394	intronic(GrapeSMv01_02g1099)	GrapeSMv01_02g1104	NKAP family protein [Vitis vinifera]	12762285	12768191	5907	-27897	1	12734388;-27897;C;T;0.0774647887323944;7.76394365077723;intronic,GrapeSMv01_02g1099
19	Hic_asm_1	12684388	12784388	100001	1	12734388	C	T	0.0774648	7.76394	intronic(GrapeSMv01_02g1099)	GrapeSMv01_02g1105	PREDICTED: uncharacterized protein LOC100853449 [Vitis vinifera]	12782482	12783384	903	-48094	1	12734388;-48094;C;T;0.0774647887323944;7.76394365077723;intronic,GrapeSMv01_02g1099
20	Hic_asm_1	13629233	13729233	100001	1	13679233	G	T	0.152778	6.64058	intergenic(GrapeSMv01_02g1212(dist=2927),GrapeSMv01_02g1213(dist=4896))	GrapeSMv01_02g1206	PREDICTED: LEC14B protein isoform X1 [Vitis vinifera]	13620872	13629338	8467	49895	1	13679233;49895;G;T;0.152777777777778;6.64057586980548;intergenic,GrapeSMv01_02g1212(dist=2927),GrapeSMv01_02g1213(dist=4896)
20	Hic_asm_1	13629233	13729233	100001	1	13679233	G	T	0.152778	6.64058	intergenic(GrapeSMv01_02g1212(dist=2927),GrapeSMv01_02g1213(dist=4896))	GrapeSMv01_02g1207	PREDICTED: pentatricopeptide repeat-containing protein At2g30780 [Vitis vinifera]	13641357	13647056	5700	32177	1	13679233;32177;G;T;0.152777777777778;6.64057586980548;intergenic,GrapeSMv01_02g1212(dist=2927),GrapeSMv01_02g1213(dist=4896)
20	Hic_asm_1	13629233	13729233	100001	1	13679233	G	T	0.152778	6.64058	intergenic(GrapeSMv01_02g1212(dist=2927),GrapeSMv01_02g1213(dist=4896))	GrapeSMv01_02g1208	PREDICTED: gibberellin receptor GID1B [Vitis vinifera]	13647148	13653052	5905	26181	1	13679233;26181;G;T;0.152777777777778;6.64057586980548;intergenic,GrapeSMv01_02g1212(dist=2927),GrapeSMv01_02g1213(dist=4896)
20	Hic_asm_1	13629233	13729233	100001	1	13679233	G	T	0.152778	6.64058	intergenic(GrapeSMv01_02g1212(dist=2927),GrapeSMv01_02g1213(dist=4896))	GrapeSMv01_02g1209	PREDICTED: ankyrin repeat domain-containing protein 65-like [Vitis vinifera]	13666056	13667474	1419	11759	1	13679233;11759;G;T;0.152777777777778;6.64057586980548;intergenic,GrapeSMv01_02g1212(dist=2927),GrapeSMv01_02g1213(dist=4896)
20	Hic_asm_1	13629233	13729233	100001	1	13679233	G	T	0.152778	6.64058	intergenic(GrapeSMv01_02g1212(dist=2927),GrapeSMv01_02g1213(dist=4896))	GrapeSMv01_02g1210	PREDICTED: histone H2AX [Vitis vinifera]	13671370	13672153	784	7080	1	13679233;7080;G;T;0.152777777777778;6.64057586980548;intergenic,GrapeSMv01_02g1212(dist=2927),GrapeSMv01_02g1213(dist=4896)
20	Hic_asm_1	13629233	13729233	100001	1	13679233	G	T	0.152778	6.64058	intergenic(GrapeSMv01_02g1212(dist=2927),GrapeSMv01_02g1213(dist=4896))	GrapeSMv01_02g1211	PREDICTED: histone H2AX [Vitis vinifera]	13672596	13673215	620	6018	1	13679233;6018;G;T;0.152777777777778;6.64057586980548;intergenic,GrapeSMv01_02g1212(dist=2927),GrapeSMv01_02g1213(dist=4896)
20	Hic_asm_1	13629233	13729233	100001	1	13679233	G	T	0.152778	6.64058	intergenic(GrapeSMv01_02g1212(dist=2927),GrapeSMv01_02g1213(dist=4896))	GrapeSMv01_02g1212	Histone H2AX [Vitis vinifera]	13675758	13676306	549	2927	1	13679233;2927;G;T;0.152777777777778;6.64057586980548;intergenic,GrapeSMv01_02g1212(dist=2927),GrapeSMv01_02g1213(dist=4896)
20	Hic_asm_1	13629233	13729233	100001	1	13679233	G	T	0.152778	6.64058	intergenic(GrapeSMv01_02g1212(dist=2927),GrapeSMv01_02g1213(dist=4896))	GrapeSMv01_02g1213	PREDICTED: histone H2A-beta, sperm [Vitis vinifera]	13684129	13684773	645	-4896	1	13679233;-4896;G;T;0.152777777777778;6.64057586980548;intergenic,GrapeSMv01_02g1212(dist=2927),GrapeSMv01_02g1213(dist=4896)
20	Hic_asm_1	13629233	13729233	100001	1	13679233	G	T	0.152778	6.64058	intergenic(GrapeSMv01_02g1212(dist=2927),GrapeSMv01_02g1213(dist=4896))	GrapeSMv01_02g1214	PREDICTED: uncharacterized protein LOC100244190 isoform X2 [Vitis vinifera]	13688376	13690593	2218	-9143	1	13679233;-9143;G;T;0.152777777777778;6.64057586980548;intergenic,GrapeSMv01_02g1212(dist=2927),GrapeSMv01_02g1213(dist=4896)
20	Hic_asm_1	13629233	13729233	100001	1	13679233	G	T	0.152778	6.64058	intergenic(GrapeSMv01_02g1212(dist=2927),GrapeSMv01_02g1213(dist=4896))	GrapeSMv01_02g1215	unknown [Lotus japonicus]	13691729	13693892	2164	-12496	1	13679233;-12496;G;T;0.152777777777778;6.64057586980548;intergenic,GrapeSMv01_02g1212(dist=2927),GrapeSMv01_02g1213(dist=4896)
20	Hic_asm_1	13629233	13729233	100001	1	13679233	G	T	0.152778	6.64058	intergenic(GrapeSMv01_02g1212(dist=2927),GrapeSMv01_02g1213(dist=4896))	GrapeSMv01_02g1216	PREDICTED: serine/threonine-protein phosphatase BSL1 [Vitis vinifera]	13694867	13713719	18853	-15634	1	13679233;-15634;G;T;0.152777777777778;6.64057586980548;intergenic,GrapeSMv01_02g1212(dist=2927),GrapeSMv01_02g1213(dist=4896)
20	Hic_asm_1	13629233	13729233	100001	1	13679233	G	T	0.152778	6.64058	intergenic(GrapeSMv01_02g1212(dist=2927),GrapeSMv01_02g1213(dist=4896))	GrapeSMv01_02g1217	unnamed protein product, partial [Vitis vinifera]	13713977	13717375	3399	-34744	1	13679233;-34744;G;T;0.152777777777778;6.64057586980548;intergenic,GrapeSMv01_02g1212(dist=2927),GrapeSMv01_02g1213(dist=4896)
20	Hic_asm_1	13629233	13729233	100001	1	13679233	G	T	0.152778	6.64058	intergenic(GrapeSMv01_02g1212(dist=2927),GrapeSMv01_02g1213(dist=4896))	GrapeSMv01_02g1218	PREDICTED: nodulin homeobox [Vitis vinifera]	13718679	13727970	9292	-39446	1	13679233;-39446;G;T;0.152777777777778;6.64057586980548;intergenic,GrapeSMv01_02g1212(dist=2927),GrapeSMv01_02g1213(dist=4896)
21	Hic_asm_1	15095722	15196221	100500	2	15145722	T	C	0.269737	7.24745	UTR3(GrapeSMv01_02g1393)	GrapeSMv01_02g1386	no	15091576	15095767	4192	49955	1	15145722;49955;T;C;0.269736842105263;7.24744821610358;UTR3,GrapeSMv01_02g1393
21	Hic_asm_1	15095722	15196221	100500	2	15145722	T	C	0.269737	7.24745	UTR3(GrapeSMv01_02g1393)	GrapeSMv01_02g1387	unnamed protein product, partial [Vitis vinifera]	15097025	15097727	703	47995	2	15145722;47995;T;C;0.269736842105263;7.24744821610358;UTR3,GrapeSMv01_02g1393	15146221;48494;A;C;0.273333333333333;6.17249625865602;intronic,GrapeSMv01_02g1393
21	Hic_asm_1	15095722	15196221	100500	2	15145722	T	C	0.269737	7.24745	UTR3(GrapeSMv01_02g1393)	GrapeSMv01_02g1388	PREDICTED: kinesin-like protein KIN-14I [Vitis vinifera]	15097977	15104700	6724	41022	2	15145722;41022;T;C;0.269736842105263;7.24744821610358;UTR3,GrapeSMv01_02g1393	15146221;41521;A;C;0.273333333333333;6.17249625865602;intronic,GrapeSMv01_02g1393
21	Hic_asm_1	15095722	15196221	100500	2	15145722	T	C	0.269737	7.24745	UTR3(GrapeSMv01_02g1393)	GrapeSMv01_02g1389	PREDICTED: nicotinamide adenine dinucleotide transporter 1, chloroplastic isoform X1 [Vitis vinifera]	15112006	15122500	10495	23222	2	15145722;23222;T;C;0.269736842105263;7.24744821610358;UTR3,GrapeSMv01_02g1393	15146221;23721;A;C;0.273333333333333;6.17249625865602;intronic,GrapeSMv01_02g1393
21	Hic_asm_1	15095722	15196221	100500	2	15145722	T	C	0.269737	7.24745	UTR3(GrapeSMv01_02g1393)	GrapeSMv01_02g1390	PREDICTED: uncharacterized protein LOC100243435 isoform X1 [Vitis vinifera]	15130708	15137406	6699	8316	2	15145722;8316;T;C;0.269736842105263;7.24744821610358;UTR3,GrapeSMv01_02g1393	15146221;8815;A;C;0.273333333333333;6.17249625865602;intronic,GrapeSMv01_02g1393
21	Hic_asm_1	15095722	15196221	100500	2	15145722	T	C	0.269737	7.24745	UTR3(GrapeSMv01_02g1393)	GrapeSMv01_02g1391	L10-interacting MYB domain-containing protein [Vitis vinifera]	15137646	15138077	432	7645	2	15145722;7645;T;C;0.269736842105263;7.24744821610358;UTR3,GrapeSMv01_02g1393	15146221;8144;A;C;0.273333333333333;6.17249625865602;intronic,GrapeSMv01_02g1393
21	Hic_asm_1	15095722	15196221	100500	2	15145722	T	C	0.269737	7.24745	UTR3(GrapeSMv01_02g1393)	GrapeSMv01_02g1392	hypothetical protein VITISV_026917 [Vitis vinifera]	15139167	15143542	4376	2180	2	15145722;2180;T;C;0.269736842105263;7.24744821610358;UTR3,GrapeSMv01_02g1393	15146221;2679;A;C;0.273333333333333;6.17249625865602;intronic,GrapeSMv01_02g1393
21	Hic_asm_1	15095722	15196221	100500	2	15145722	T	C	0.269737	7.24745	UTR3(GrapeSMv01_02g1393)	GrapeSMv01_02g1393	PREDICTED: protein DEHYDRATION-INDUCED 19 homolog 4 [Vitis vinifera]	15144757	15148541	3785	0	2	15145722;0;T;C;0.269736842105263;7.24744821610358;UTR3,GrapeSMv01_02g1393	15146221;0;A;C;0.273333333333333;6.17249625865602;intronic,GrapeSMv01_02g1393
21	Hic_asm_1	15095722	15196221	100500	2	15145722	T	C	0.269737	7.24745	UTR3(GrapeSMv01_02g1393)	GrapeSMv01_02g1394	PREDICTED: syntaxin-41 [Vitis vinifera]	15149220	15153199	3980	-3498	2	15145722;-3498;T;C;0.269736842105263;7.24744821610358;UTR3,GrapeSMv01_02g1393	15146221;-2999;A;C;0.273333333333333;6.17249625865602;intronic,GrapeSMv01_02g1393
21	Hic_asm_1	15095722	15196221	100500	2	15145722	T	C	0.269737	7.24745	UTR3(GrapeSMv01_02g1393)	GrapeSMv01_02g1395	Two-component response regulator ARR2 [Vitis vinifera]	15154642	15157637	2996	-8920	2	15145722;-8920;T;C;0.269736842105263;7.24744821610358;UTR3,GrapeSMv01_02g1393	15146221;-8421;A;C;0.273333333333333;6.17249625865602;intronic,GrapeSMv01_02g1393
21	Hic_asm_1	15095722	15196221	100500	2	15145722	T	C	0.269737	7.24745	UTR3(GrapeSMv01_02g1393)	GrapeSMv01_02g1396	PREDICTED: COBRA-like protein 7 [Vitis vinifera]	15158359	15160565	2207	-12637	2	15145722;-12637;T;C;0.269736842105263;7.24744821610358;UTR3,GrapeSMv01_02g1393	15146221;-12138;A;C;0.273333333333333;6.17249625865602;intronic,GrapeSMv01_02g1393
21	Hic_asm_1	15095722	15196221	100500	2	15145722	T	C	0.269737	7.24745	UTR3(GrapeSMv01_02g1393)	GrapeSMv01_02g1397	PREDICTED: cellulose synthase-like protein D5 [Vitis vinifera]	15162477	15166591	4115	-16755	2	15145722;-16755;T;C;0.269736842105263;7.24744821610358;UTR3,GrapeSMv01_02g1393	15146221;-16256;A;C;0.273333333333333;6.17249625865602;intronic,GrapeSMv01_02g1393
21	Hic_asm_1	15095722	15196221	100500	2	15145722	T	C	0.269737	7.24745	UTR3(GrapeSMv01_02g1393)	GrapeSMv01_02g1398	putative galacturonosyltransferase-like 7 [Vitis vinifera]	15172524	15174368	1845	-26802	2	15145722;-26802;T;C;0.269736842105263;7.24744821610358;UTR3,GrapeSMv01_02g1393	15146221;-26303;A;C;0.273333333333333;6.17249625865602;intronic,GrapeSMv01_02g1393
21	Hic_asm_1	15095722	15196221	100500	2	15145722	T	C	0.269737	7.24745	UTR3(GrapeSMv01_02g1393)	GrapeSMv01_02g1399	PREDICTED: uncharacterized protein LOC100260563 [Vitis vinifera]	15190647	15193476	2830	-44925	2	15145722;-44925;T;C;0.269736842105263;7.24744821610358;UTR3,GrapeSMv01_02g1393	15146221;-44426;A;C;0.273333333333333;6.17249625865602;intronic,GrapeSMv01_02g1393
22	Hic_asm_1	15458885	15558885	100001	1	15508885	A	T	0.272727	6.59397	intronic(GrapeSMv01_02g1438)	GrapeSMv01_02g1432	PREDICTED: universal stress protein A-like protein [Vitis vinifera]	15459803	15461568	1766	47317	1	15508885;47317;A;T;0.272727272727273;6.5939702024764;intronic,GrapeSMv01_02g1438
22	Hic_asm_1	15458885	15558885	100001	1	15508885	A	T	0.272727	6.59397	intronic(GrapeSMv01_02g1438)	GrapeSMv01_02g1433	PREDICTED: uncharacterized protein LOC100260678 isoform X1 [Vitis vinifera]	15469659	15471951	2293	36934	1	15508885;36934;A;T;0.272727272727273;6.5939702024764;intronic,GrapeSMv01_02g1438
22	Hic_asm_1	15458885	15558885	100001	1	15508885	A	T	0.272727	6.59397	intronic(GrapeSMv01_02g1438)	GrapeSMv01_02g1434	PREDICTED: DNA mismatch repair protein MSH6 [Vitis vinifera]	15472136	15481664	9529	27221	1	15508885;27221;A;T;0.272727272727273;6.5939702024764;intronic,GrapeSMv01_02g1438
22	Hic_asm_1	15458885	15558885	100001	1	15508885	A	T	0.272727	6.59397	intronic(GrapeSMv01_02g1438)	GrapeSMv01_02g1435	hypothetical protein VITISV_032223 [Vitis vinifera]	15484661	15494603	9943	14282	1	15508885;14282;A;T;0.272727272727273;6.5939702024764;intronic,GrapeSMv01_02g1438
22	Hic_asm_1	15458885	15558885	100001	1	15508885	A	T	0.272727	6.59397	intronic(GrapeSMv01_02g1438)	GrapeSMv01_02g1436	PREDICTED: calreticulin [Vitis vinifera]	15496488	15502093	5606	6792	1	15508885;6792;A;T;0.272727272727273;6.5939702024764;intronic,GrapeSMv01_02g1438
22	Hic_asm_1	15458885	15558885	100001	1	15508885	A	T	0.272727	6.59397	intronic(GrapeSMv01_02g1438)	GrapeSMv01_02g1437	no	15503734	15504790	1057	4095	1	15508885;4095;A;T;0.272727272727273;6.5939702024764;intronic,GrapeSMv01_02g1438
22	Hic_asm_1	15458885	15558885	100001	1	15508885	A	T	0.272727	6.59397	intronic(GrapeSMv01_02g1438)	GrapeSMv01_02g1438	PREDICTED: ribosomal RNA small subunit methyltransferase [Vitis vinifera]	15507130	15509715	2586	0	1	15508885;0;A;T;0.272727272727273;6.5939702024764;intronic,GrapeSMv01_02g1438
22	Hic_asm_1	15458885	15558885	100001	1	15508885	A	T	0.272727	6.59397	intronic(GrapeSMv01_02g1438)	GrapeSMv01_02g1439	PREDICTED: bromodomain and WD repeat-containing protein 3 [Vitis vinifera]	15510291	15542731	32441	-1406	1	15508885;-1406;A;T;0.272727272727273;6.5939702024764;intronic,GrapeSMv01_02g1438
22	Hic_asm_1	15458885	15558885	100001	1	15508885	A	T	0.272727	6.59397	intronic(GrapeSMv01_02g1438)	GrapeSMv01_02g1440	PREDICTED: DNA replication licensing factor MCM7 [Vitis vinifera]	15543553	15551312	7760	-34668	1	15508885;-34668;A;T;0.272727272727273;6.5939702024764;intronic,GrapeSMv01_02g1438
22	Hic_asm_1	15458885	15558885	100001	1	15508885	A	T	0.272727	6.59397	intronic(GrapeSMv01_02g1438)	GrapeSMv01_02g1441	PREDICTED: vacuolar protein sorting-associated protein 51 homolog [Vitis vinifera]	15552610	15565873	13264	-43725	1	15508885;-43725;A;T;0.272727272727273;6.5939702024764;intronic,GrapeSMv01_02g1438
23	Hic_asm_1	19313949	19413949	100001	1	19363949	T	C	0.364865	6.44682	exon,nonsynonymous(GrapeSMv01_02g1731:GrapeSMv01_02g1731.t02:exon2:c.T362C:p.L121P,GrapeSMv01_02g1731:GrapeSMv01_02g1731.t01:exon3:c.T206C:p.L69P,)	GrapeSMv01_02g1727	PREDICTED: pre-mRNA-processing factor 39 isoform X1 [Vitis vinifera]	19318554	19336324	17771	27625	1	19363949;27625;T;C;0.364864864864865;6.44681823333135;exon,nonsynonymous(GrapeSMv01_02g1731:GrapeSMv01_02g1731.t02:exon2:c.T362C:p.L121P,GrapeSMv01_02g1731:GrapeSMv01_02g1731.t01:exon3:c.T206C:p.L69P,)
23	Hic_asm_1	19313949	19413949	100001	1	19363949	T	C	0.364865	6.44682	exon,nonsynonymous(GrapeSMv01_02g1731:GrapeSMv01_02g1731.t02:exon2:c.T362C:p.L121P,GrapeSMv01_02g1731:GrapeSMv01_02g1731.t01:exon3:c.T206C:p.L69P,)	GrapeSMv01_02g1728	PREDICTED: putative G3BP-like protein isoform X2 [Vitis vinifera]	19341258	19351094	9837	12855	1	19363949;12855;T;C;0.364864864864865;6.44681823333135;exon,nonsynonymous(GrapeSMv01_02g1731:GrapeSMv01_02g1731.t02:exon2:c.T362C:p.L121P,GrapeSMv01_02g1731:GrapeSMv01_02g1731.t01:exon3:c.T206C:p.L69P,)
23	Hic_asm_1	19313949	19413949	100001	1	19363949	T	C	0.364865	6.44682	exon,nonsynonymous(GrapeSMv01_02g1731:GrapeSMv01_02g1731.t02:exon2:c.T362C:p.L121P,GrapeSMv01_02g1731:GrapeSMv01_02g1731.t01:exon3:c.T206C:p.L69P,)	GrapeSMv01_02g1729	unnamed protein product, partial [Vitis vinifera]	19353335	19356481	3147	7468	1	19363949;7468;T;C;0.364864864864865;6.44681823333135;exon,nonsynonymous(GrapeSMv01_02g1731:GrapeSMv01_02g1731.t02:exon2:c.T362C:p.L121P,GrapeSMv01_02g1731:GrapeSMv01_02g1731.t01:exon3:c.T206C:p.L69P,)
23	Hic_asm_1	19313949	19413949	100001	1	19363949	T	C	0.364865	6.44682	exon,nonsynonymous(GrapeSMv01_02g1731:GrapeSMv01_02g1731.t02:exon2:c.T362C:p.L121P,GrapeSMv01_02g1731:GrapeSMv01_02g1731.t01:exon3:c.T206C:p.L69P,)	GrapeSMv01_02g1730	hypothetical protein CK203_069064 [Vitis vinifera]	19353675	19359454	5780	4495	1	19363949;4495;T;C;0.364864864864865;6.44681823333135;exon,nonsynonymous(GrapeSMv01_02g1731:GrapeSMv01_02g1731.t02:exon2:c.T362C:p.L121P,GrapeSMv01_02g1731:GrapeSMv01_02g1731.t01:exon3:c.T206C:p.L69P,)
23	Hic_asm_1	19313949	19413949	100001	1	19363949	T	C	0.364865	6.44682	exon,nonsynonymous(GrapeSMv01_02g1731:GrapeSMv01_02g1731.t02:exon2:c.T362C:p.L121P,GrapeSMv01_02g1731:GrapeSMv01_02g1731.t01:exon3:c.T206C:p.L69P,)	GrapeSMv01_02g1731	PREDICTED: uncharacterized protein LOC100259944 [Vitis vinifera]	19361434	19365518	4085	0	1	19363949;0;T;C;0.364864864864865;6.44681823333135;exon,nonsynonymous(GrapeSMv01_02g1731:GrapeSMv01_02g1731.t02:exon2:c.T362C:p.L121P,GrapeSMv01_02g1731:GrapeSMv01_02g1731.t01:exon3:c.T206C:p.L69P,)
23	Hic_asm_1	19313949	19413949	100001	1	19363949	T	C	0.364865	6.44682	exon,nonsynonymous(GrapeSMv01_02g1731:GrapeSMv01_02g1731.t02:exon2:c.T362C:p.L121P,GrapeSMv01_02g1731:GrapeSMv01_02g1731.t01:exon3:c.T206C:p.L69P,)	GrapeSMv01_02g1732	PREDICTED: uncharacterized protein LOC100265138 [Vitis vinifera]	19367353	19377077	9725	-3404	1	19363949;-3404;T;C;0.364864864864865;6.44681823333135;exon,nonsynonymous(GrapeSMv01_02g1731:GrapeSMv01_02g1731.t02:exon2:c.T362C:p.L121P,GrapeSMv01_02g1731:GrapeSMv01_02g1731.t01:exon3:c.T206C:p.L69P,)
23	Hic_asm_1	19313949	19413949	100001	1	19363949	T	C	0.364865	6.44682	exon,nonsynonymous(GrapeSMv01_02g1731:GrapeSMv01_02g1731.t02:exon2:c.T362C:p.L121P,GrapeSMv01_02g1731:GrapeSMv01_02g1731.t01:exon3:c.T206C:p.L69P,)	GrapeSMv01_02g1733	PREDICTED: auxin-responsive protein IAA11 isoform X2 [Vitis vinifera]	19378912	19386209	7298	-14963	1	19363949;-14963;T;C;0.364864864864865;6.44681823333135;exon,nonsynonymous(GrapeSMv01_02g1731:GrapeSMv01_02g1731.t02:exon2:c.T362C:p.L121P,GrapeSMv01_02g1731:GrapeSMv01_02g1731.t01:exon3:c.T206C:p.L69P,)
23	Hic_asm_1	19313949	19413949	100001	1	19363949	T	C	0.364865	6.44682	exon,nonsynonymous(GrapeSMv01_02g1731:GrapeSMv01_02g1731.t02:exon2:c.T362C:p.L121P,GrapeSMv01_02g1731:GrapeSMv01_02g1731.t01:exon3:c.T206C:p.L69P,)	GrapeSMv01_02g1734	PREDICTED: MDIS1-interacting receptor like kinase 1 [Vitis vinifera]	19386805	19390176	3372	-22856	1	19363949;-22856;T;C;0.364864864864865;6.44681823333135;exon,nonsynonymous(GrapeSMv01_02g1731:GrapeSMv01_02g1731.t02:exon2:c.T362C:p.L121P,GrapeSMv01_02g1731:GrapeSMv01_02g1731.t01:exon3:c.T206C:p.L69P,)
23	Hic_asm_1	19313949	19413949	100001	1	19363949	T	C	0.364865	6.44682	exon,nonsynonymous(GrapeSMv01_02g1731:GrapeSMv01_02g1731.t02:exon2:c.T362C:p.L121P,GrapeSMv01_02g1731:GrapeSMv01_02g1731.t01:exon3:c.T206C:p.L69P,)	GrapeSMv01_02g1735	PREDICTED: probable aminopyrimidine aminohydrolase, mitochondrial [Vitis vinifera]	19393202	19400715	7514	-29253	1	19363949;-29253;T;C;0.364864864864865;6.44681823333135;exon,nonsynonymous(GrapeSMv01_02g1731:GrapeSMv01_02g1731.t02:exon2:c.T362C:p.L121P,GrapeSMv01_02g1731:GrapeSMv01_02g1731.t01:exon3:c.T206C:p.L69P,)
23	Hic_asm_1	19313949	19413949	100001	1	19363949	T	C	0.364865	6.44682	exon,nonsynonymous(GrapeSMv01_02g1731:GrapeSMv01_02g1731.t02:exon2:c.T362C:p.L121P,GrapeSMv01_02g1731:GrapeSMv01_02g1731.t01:exon3:c.T206C:p.L69P,)	GrapeSMv01_02g1736	PREDICTED: photosystem II reaction center PSB28 protein, chloroplastic [Vitis vinifera]	19403135	19408276	5142	-39186	1	19363949;-39186;T;C;0.364864864864865;6.44681823333135;exon,nonsynonymous(GrapeSMv01_02g1731:GrapeSMv01_02g1731.t02:exon2:c.T362C:p.L121P,GrapeSMv01_02g1731:GrapeSMv01_02g1731.t01:exon3:c.T206C:p.L69P,)
23	Hic_asm_1	19313949	19413949	100001	1	19363949	T	C	0.364865	6.44682	exon,nonsynonymous(GrapeSMv01_02g1731:GrapeSMv01_02g1731.t02:exon2:c.T362C:p.L121P,GrapeSMv01_02g1731:GrapeSMv01_02g1731.t01:exon3:c.T206C:p.L69P,)	GrapeSMv01_02g1737	Subtilisin-like protease SBT1	19405730	19407817	2088	-41781	1	19363949;-41781;T;C;0.364864864864865;6.44681823333135;exon,nonsynonymous(GrapeSMv01_02g1731:GrapeSMv01_02g1731.t02:exon2:c.T362C:p.L121P,GrapeSMv01_02g1731:GrapeSMv01_02g1731.t01:exon3:c.T206C:p.L69P,)
23	Hic_asm_1	19313949	19413949	100001	1	19363949	T	C	0.364865	6.44682	exon,nonsynonymous(GrapeSMv01_02g1731:GrapeSMv01_02g1731.t02:exon2:c.T362C:p.L121P,GrapeSMv01_02g1731:GrapeSMv01_02g1731.t01:exon3:c.T206C:p.L69P,)	GrapeSMv01_02g1738	PREDICTED: xyloglucan galactosyltransferase KATAMARI1 homolog [Vitis vinifera]	19408976	19411968	2993	-45027	1	19363949;-45027;T;C;0.364864864864865;6.44681823333135;exon,nonsynonymous(GrapeSMv01_02g1731:GrapeSMv01_02g1731.t02:exon2:c.T362C:p.L121P,GrapeSMv01_02g1731:GrapeSMv01_02g1731.t01:exon3:c.T206C:p.L69P,)
24	Hic_asm_1	21770245	21870245	100001	1	21820245	A	C	0.184211	7.61288	intronic(GrapeSMv01_02g1839)	GrapeSMv01_02g1839	unnamed protein product, partial [Vitis vinifera]	21818166	21824367	6202	0	1	21820245;0;A;C;0.184210526315789;7.61287991156606;intronic,GrapeSMv01_02g1839
24	Hic_asm_1	21770245	21870245	100001	1	21820245	A	C	0.184211	7.61288	intronic(GrapeSMv01_02g1839)	GrapeSMv01_02g1840	PREDICTED: thioredoxin-like protein 4B [Vitis vinifera]	21833440	21840997	7558	-13195	1	21820245;-13195;A;C;0.184210526315789;7.61287991156606;intronic,GrapeSMv01_02g1839
25	Hic_asm_1	23676750	23776750	100001	1	23726750	T	C	0.278571	7.15246	intergenic(GrapeSMv01_02g1904(dist=13992),GrapeSMv01_02g1905(dist=21048))	GrapeSMv01_02g1903	PREDICTED: E3 ubiquitin-protein ligase PRT1 [Vitis vinifera]	23682722	23695020	12299	31730	1	23726750;31730;T;C;0.278571428571429;7.15246225855087;intergenic,GrapeSMv01_02g1904(dist=13992),GrapeSMv01_02g1905(dist=21048)
25	Hic_asm_1	23676750	23776750	100001	1	23726750	T	C	0.278571	7.15246	intergenic(GrapeSMv01_02g1904(dist=13992),GrapeSMv01_02g1905(dist=21048))	GrapeSMv01_02g1904	hypothetical protein VITISV_014578 [Vitis vinifera]	23707760	23712758	4999	13992	1	23726750;13992;T;C;0.278571428571429;7.15246225855087;intergenic,GrapeSMv01_02g1904(dist=13992),GrapeSMv01_02g1905(dist=21048)
25	Hic_asm_1	23676750	23776750	100001	1	23726750	T	C	0.278571	7.15246	intergenic(GrapeSMv01_02g1904(dist=13992),GrapeSMv01_02g1905(dist=21048))	GrapeSMv01_02g1905	hypothetical protein VITISV_031574 [Vitis vinifera]	23747798	23748397	600	-21048	1	23726750;-21048;T;C;0.278571428571429;7.15246225855087;intergenic,GrapeSMv01_02g1904(dist=13992),GrapeSMv01_02g1905(dist=21048)
25	Hic_asm_1	23676750	23776750	100001	1	23726750	T	C	0.278571	7.15246	intergenic(GrapeSMv01_02g1904(dist=13992),GrapeSMv01_02g1905(dist=21048))	GrapeSMv01_02g1906	hypothetical protein VITISV_005565 [Vitis vinifera]	23755948	23756535	588	-29198	1	23726750;-29198;T;C;0.278571428571429;7.15246225855087;intergenic,GrapeSMv01_02g1904(dist=13992),GrapeSMv01_02g1905(dist=21048)
25	Hic_asm_1	23676750	23776750	100001	1	23726750	T	C	0.278571	7.15246	intergenic(GrapeSMv01_02g1904(dist=13992),GrapeSMv01_02g1905(dist=21048))	GrapeSMv01_02g1907	PREDICTED: transcriptional corepressor LEUNIG_HOMOLOG isoform X1 [Vitis vinifera]	23768244	23781391	13148	-41494	1	23726750;-41494;T;C;0.278571428571429;7.15246225855087;intergenic,GrapeSMv01_02g1904(dist=13992),GrapeSMv01_02g1905(dist=21048)
26	Hic_asm_1	24246175	24347212	101038	3	24297212	G	A	0.348684	9.10899	intergenic(GrapeSMv01_02g1924(dist=4110),GrapeSMv01_02g1925(dist=15938))	GrapeSMv01_02g1923	PREDICTED: G-type lectin S-receptor-like serine/threonine-protein kinase At1g67520 isoform X1 [Vitis vinifera]	24245648	24248856	3209	48356	3	24296175;47319;G;A;0.361842105263158;7.72840045815738;intergenic,GrapeSMv01_02g1924(dist=3073),GrapeSMv01_02g1925(dist=16975)	24296946;48090;A;G;0.364864864864865;6.51155730653451;intergenic,GrapeSMv01_02g1924(dist=3844),GrapeSMv01_02g1925(dist=16204)	24297212;48356;G;A;0.348684210526316;9.10899321858957;intergenic,GrapeSMv01_02g1924(dist=4110),GrapeSMv01_02g1925(dist=15938)
26	Hic_asm_1	24246175	24347212	101038	3	24297212	G	A	0.348684	9.10899	intergenic(GrapeSMv01_02g1924(dist=4110),GrapeSMv01_02g1925(dist=15938))	GrapeSMv01_02g1924	PREDICTED: G-type lectin S-receptor-like serine/threonine-protein kinase At1g67520 isoform X1 [Vitis vinifera]	24290045	24293102	3058	4110	3	24296175;3073;G;A;0.361842105263158;7.72840045815738;intergenic,GrapeSMv01_02g1924(dist=3073),GrapeSMv01_02g1925(dist=16975)	24296946;3844;A;G;0.364864864864865;6.51155730653451;intergenic,GrapeSMv01_02g1924(dist=3844),GrapeSMv01_02g1925(dist=16204)	24297212;4110;G;A;0.348684210526316;9.10899321858957;intergenic,GrapeSMv01_02g1924(dist=4110),GrapeSMv01_02g1925(dist=15938)
26	Hic_asm_1	24246175	24347212	101038	3	24297212	G	A	0.348684	9.10899	intergenic(GrapeSMv01_02g1924(dist=4110),GrapeSMv01_02g1925(dist=15938))	GrapeSMv01_02g1925	no	24313150	24315822	2673	-15938	3	24296175;-16975;G;A;0.361842105263158;7.72840045815738;intergenic,GrapeSMv01_02g1924(dist=3073),GrapeSMv01_02g1925(dist=16975)	24296946;-16204;A;G;0.364864864864865;6.51155730653451;intergenic,GrapeSMv01_02g1924(dist=3844),GrapeSMv01_02g1925(dist=16204)	24297212;-15938;G;A;0.348684210526316;9.10899321858957;intergenic,GrapeSMv01_02g1924(dist=4110),GrapeSMv01_02g1925(dist=15938)
26	Hic_asm_1	24246175	24347212	101038	3	24297212	G	A	0.348684	9.10899	intergenic(GrapeSMv01_02g1924(dist=4110),GrapeSMv01_02g1925(dist=15938))	GrapeSMv01_02g1926	PREDICTED: G-type lectin S-receptor-like serine/threonine-protein kinase CES101 [Vitis vinifera]	24318672	24319860	1189	-21460	3	24296175;-22497;G;A;0.361842105263158;7.72840045815738;intergenic,GrapeSMv01_02g1924(dist=3073),GrapeSMv01_02g1925(dist=16975)	24296946;-21726;A;G;0.364864864864865;6.51155730653451;intergenic,GrapeSMv01_02g1924(dist=3844),GrapeSMv01_02g1925(dist=16204)	24297212;-21460;G;A;0.348684210526316;9.10899321858957;intergenic,GrapeSMv01_02g1924(dist=4110),GrapeSMv01_02g1925(dist=15938)
26	Hic_asm_1	24246175	24347212	101038	3	24297212	G	A	0.348684	9.10899	intergenic(GrapeSMv01_02g1924(dist=4110),GrapeSMv01_02g1925(dist=15938))	GrapeSMv01_02g1927	hypothetical protein CK203_037176 [Vitis vinifera]	24321710	24326666	4957	-24498	3	24296175;-25535;G;A;0.361842105263158;7.72840045815738;intergenic,GrapeSMv01_02g1924(dist=3073),GrapeSMv01_02g1925(dist=16975)	24296946;-24764;A;G;0.364864864864865;6.51155730653451;intergenic,GrapeSMv01_02g1924(dist=3844),GrapeSMv01_02g1925(dist=16204)	24297212;-24498;G;A;0.348684210526316;9.10899321858957;intergenic,GrapeSMv01_02g1924(dist=4110),GrapeSMv01_02g1925(dist=15938)
27	Hic_asm_1	27209512	27309512	100001	1	27259512	G	C	0.317568	6.14712	intronic(GrapeSMv01_02g2038)	GrapeSMv01_02g2037	PREDICTED: uncharacterized protein LOC100246086 isoform X1 [Vitis vinifera]	27200419	27219665	19247	39847	1	27259512;39847;G;C;0.317567567567568;6.14712072443707;intronic,GrapeSMv01_02g2038
27	Hic_asm_1	27209512	27309512	100001	1	27259512	G	C	0.317568	6.14712	intronic(GrapeSMv01_02g2038)	GrapeSMv01_02g2038	PREDICTED: RPM1-interacting protein 4 [Vitis vinifera]	27250912	27262796	11885	0	1	27259512;0;G;C;0.317567567567568;6.14712072443707;intronic,GrapeSMv01_02g2038
27	Hic_asm_1	27209512	27309512	100001	1	27259512	G	C	0.317568	6.14712	intronic(GrapeSMv01_02g2038)	GrapeSMv01_02g2039	putative xyloglucan endotransglucosylase/hydrolase protein 1 [Vitis vinifera]	27277520	27279263	1744	-18008	1	27259512;-18008;G;C;0.317567567567568;6.14712072443707;intronic,GrapeSMv01_02g2038
27	Hic_asm_1	27209512	27309512	100001	1	27259512	G	C	0.317568	6.14712	intronic(GrapeSMv01_02g2038)	GrapeSMv01_02g2040	hypothetical protein CK203_115912 [Vitis vinifera]	27295103	27300403	5301	-35591	1	27259512;-35591;G;C;0.317567567567568;6.14712072443707;intronic,GrapeSMv01_02g2038
28	Hic_asm_1	27781389	27881389	100001	1	27831389	T	A	0.416667	6.18615	intergenic(GrapeSMv01_02g2052(dist=230189),GrapeSMv01_02g2053(dist=3301))	GrapeSMv01_02g2053	PREDICTED: 60S ribosomal protein L18a [Vitis vinifera]	27834690	27838363	3674	-3301	1	27831389;-3301;T;A;0.416666666666667;6.18614737882003;intergenic,GrapeSMv01_02g2052(dist=230189),GrapeSMv01_02g2053(dist=3301)
28	Hic_asm_1	27781389	27881389	100001	1	27831389	T	A	0.416667	6.18615	intergenic(GrapeSMv01_02g2052(dist=230189),GrapeSMv01_02g2053(dist=3301))	GrapeSMv01_02g2054	O-fucosyltransferase 19 [Vitis vinifera]	27881302	27881631	330	-49913	1	27831389;-49913;T;A;0.416666666666667;6.18614737882003;intergenic,GrapeSMv01_02g2052(dist=230189),GrapeSMv01_02g2053(dist=3301)
29	Hic_asm_1	28227954	28327954	100001	1	28277954	G	T	0.315789	6.90927	intronic(GrapeSMv01_02g2068)	GrapeSMv01_02g2066	PREDICTED: adenylylsulfatase HINT3 [Vitis vinifera]	28223722	28238353	14632	39601	1	28277954;39601;G;T;0.315789473684211;6.90927086437049;intronic,GrapeSMv01_02g2068
29	Hic_asm_1	28227954	28327954	100001	1	28277954	G	T	0.315789	6.90927	intronic(GrapeSMv01_02g2068)	GrapeSMv01_02g2067	PREDICTED: E3 ubiquitin-protein ligase CHIP [Vitis vinifera]	28243181	28252753	9573	25201	1	28277954;25201;G;T;0.315789473684211;6.90927086437049;intronic,GrapeSMv01_02g2068
29	Hic_asm_1	28227954	28327954	100001	1	28277954	G	T	0.315789	6.90927	intronic(GrapeSMv01_02g2068)	GrapeSMv01_02g2068	PREDICTED: U-box domain-containing protein 9 [Vitis vinifera]	28275425	28278694	3270	0	1	28277954;0;G;T;0.315789473684211;6.90927086437049;intronic,GrapeSMv01_02g2068
29	Hic_asm_1	28227954	28327954	100001	1	28277954	G	T	0.315789	6.90927	intronic(GrapeSMv01_02g2068)	GrapeSMv01_02g2069	hypothetical protein VITISV_017203 [Vitis vinifera]	28287287	28297085	9799	-9333	1	28277954;-9333;G;T;0.315789473684211;6.90927086437049;intronic,GrapeSMv01_02g2068
29	Hic_asm_1	28227954	28327954	100001	1	28277954	G	T	0.315789	6.90927	intronic(GrapeSMv01_02g2068)	GrapeSMv01_02g2070	PREDICTED: uncharacterized protein LOC100266094 [Vitis vinifera]	28315023	28318254	3232	-37069	1	28277954;-37069;G;T;0.315789473684211;6.90927086437049;intronic,GrapeSMv01_02g2068
30	Hic_asm_2	1	58588	58588	1	8588	G	A	0.321918	6.33892	exon,nonsynonymous(GrapeSMv01_03g0002:GrapeSMv01_03g0002.t01:exon8:c.C1091T:p.A364V,GrapeSMv01_03g0002:GrapeSMv01_03g0002.t03:exon8:c.C1091T:p.A364V,)	GrapeSMv01_03g0001	hypothetical protein CK203_012471 [Vitis vinifera]	6131	7509	1379	1079	1	8588;1079;G;A;0.321917808219178;6.33892017755789;exon,nonsynonymous(GrapeSMv01_03g0002:GrapeSMv01_03g0002.t01:exon8:c.C1091T:p.A364V,GrapeSMv01_03g0002:GrapeSMv01_03g0002.t03:exon8:c.C1091T:p.A364V,)
30	Hic_asm_2	1	58588	58588	1	8588	G	A	0.321918	6.33892	exon,nonsynonymous(GrapeSMv01_03g0002:GrapeSMv01_03g0002.t01:exon8:c.C1091T:p.A364V,GrapeSMv01_03g0002:GrapeSMv01_03g0002.t03:exon8:c.C1091T:p.A364V,)	GrapeSMv01_03g0002	PREDICTED: DNA repair protein recA homolog 2, mitochondrial [Vitis vinifera]	7901	14962	7062	0	1	8588;0;G;A;0.321917808219178;6.33892017755789;exon,nonsynonymous(GrapeSMv01_03g0002:GrapeSMv01_03g0002.t01:exon8:c.C1091T:p.A364V,GrapeSMv01_03g0002:GrapeSMv01_03g0002.t03:exon8:c.C1091T:p.A364V,)
30	Hic_asm_2	1	58588	58588	1	8588	G	A	0.321918	6.33892	exon,nonsynonymous(GrapeSMv01_03g0002:GrapeSMv01_03g0002.t01:exon8:c.C1091T:p.A364V,GrapeSMv01_03g0002:GrapeSMv01_03g0002.t03:exon8:c.C1091T:p.A364V,)	GrapeSMv01_03g0003	PREDICTED: chaperone protein dnaJ 49 [Vitis vinifera]	28070	52177	24108	-19482	1	8588;-19482;G;A;0.321917808219178;6.33892017755789;exon,nonsynonymous(GrapeSMv01_03g0002:GrapeSMv01_03g0002.t01:exon8:c.C1091T:p.A364V,GrapeSMv01_03g0002:GrapeSMv01_03g0002.t03:exon8:c.C1091T:p.A364V,)
31	Hic_asm_2	1060138	1160138	100001	1	1110138	A	G	0.0540541	6.68533	exon,nonsynonymous(GrapeSMv01_03g0111:GrapeSMv01_03g0111.t01:exon2:c.T446C:p.V149A,)	GrapeSMv01_03g0107	PREDICTED: serine/threonine-protein phosphatase 4 regulatory subunit 3A isoform X2 [Vitis vinifera]	1058084	1074759	16676	35379	1	1110138;35379;A;G;0.0540540540540541;6.68533112927802;exon,nonsynonymous(GrapeSMv01_03g0111:GrapeSMv01_03g0111.t01:exon2:c.T446C:p.V149A,)
31	Hic_asm_2	1060138	1160138	100001	1	1110138	A	G	0.0540541	6.68533	exon,nonsynonymous(GrapeSMv01_03g0111:GrapeSMv01_03g0111.t01:exon2:c.T446C:p.V149A,)	GrapeSMv01_03g0108	PREDICTED: outer envelope pore protein 16-2, chloroplastic [Vitis vinifera]	1075456	1078006	2551	32132	1	1110138;32132;A;G;0.0540540540540541;6.68533112927802;exon,nonsynonymous(GrapeSMv01_03g0111:GrapeSMv01_03g0111.t01:exon2:c.T446C:p.V149A,)
31	Hic_asm_2	1060138	1160138	100001	1	1110138	A	G	0.0540541	6.68533	exon,nonsynonymous(GrapeSMv01_03g0111:GrapeSMv01_03g0111.t01:exon2:c.T446C:p.V149A,)	GrapeSMv01_03g0109	PREDICTED: zinc finger CCHC domain-containing protein 10 [Vitis vinifera]	1078960	1081581	2622	28557	1	1110138;28557;A;G;0.0540540540540541;6.68533112927802;exon,nonsynonymous(GrapeSMv01_03g0111:GrapeSMv01_03g0111.t01:exon2:c.T446C:p.V149A,)
31	Hic_asm_2	1060138	1160138	100001	1	1110138	A	G	0.0540541	6.68533	exon,nonsynonymous(GrapeSMv01_03g0111:GrapeSMv01_03g0111.t01:exon2:c.T446C:p.V149A,)	GrapeSMv01_03g0110	PREDICTED: DNA-directed RNA polymerases II, IV and V subunit 9A [Vitis vinifera]	1081962	1086850	4889	23288	1	1110138;23288;A;G;0.0540540540540541;6.68533112927802;exon,nonsynonymous(GrapeSMv01_03g0111:GrapeSMv01_03g0111.t01:exon2:c.T446C:p.V149A,)
31	Hic_asm_2	1060138	1160138	100001	1	1110138	A	G	0.0540541	6.68533	exon,nonsynonymous(GrapeSMv01_03g0111:GrapeSMv01_03g0111.t01:exon2:c.T446C:p.V149A,)	GrapeSMv01_03g0111	PREDICTED: bromodomain and WD repeat-containing protein 3 isoform X2 [Vitis vinifera]	1087935	1110846	22912	0	1	1110138;0;A;G;0.0540540540540541;6.68533112927802;exon,nonsynonymous(GrapeSMv01_03g0111:GrapeSMv01_03g0111.t01:exon2:c.T446C:p.V149A,)
31	Hic_asm_2	1060138	1160138	100001	1	1110138	A	G	0.0540541	6.68533	exon,nonsynonymous(GrapeSMv01_03g0111:GrapeSMv01_03g0111.t01:exon2:c.T446C:p.V149A,)	GrapeSMv01_03g0112	Glucan endo-1,3-beta-glucosidase, basic vacuolar isoform [Vitis vinifera]	1119365	1120563	1199	-9227	1	1110138;-9227;A;G;0.0540540540540541;6.68533112927802;exon,nonsynonymous(GrapeSMv01_03g0111:GrapeSMv01_03g0111.t01:exon2:c.T446C:p.V149A,)
31	Hic_asm_2	1060138	1160138	100001	1	1110138	A	G	0.0540541	6.68533	exon,nonsynonymous(GrapeSMv01_03g0111:GrapeSMv01_03g0111.t01:exon2:c.T446C:p.V149A,)	GrapeSMv01_03g0113	PREDICTED: bZIP transcription factor 53-like [Vitis vinifera]	1134784	1136173	1390	-24646	1	1110138;-24646;A;G;0.0540540540540541;6.68533112927802;exon,nonsynonymous(GrapeSMv01_03g0111:GrapeSMv01_03g0111.t01:exon2:c.T446C:p.V149A,)
31	Hic_asm_2	1060138	1160138	100001	1	1110138	A	G	0.0540541	6.68533	exon,nonsynonymous(GrapeSMv01_03g0111:GrapeSMv01_03g0111.t01:exon2:c.T446C:p.V149A,)	GrapeSMv01_03g0114	PREDICTED: probable bifunctional TENA-E protein [Vitis vinifera]	1137857	1140276	2420	-27719	1	1110138;-27719;A;G;0.0540540540540541;6.68533112927802;exon,nonsynonymous(GrapeSMv01_03g0111:GrapeSMv01_03g0111.t01:exon2:c.T446C:p.V149A,)
31	Hic_asm_2	1060138	1160138	100001	1	1110138	A	G	0.0540541	6.68533	exon,nonsynonymous(GrapeSMv01_03g0111:GrapeSMv01_03g0111.t01:exon2:c.T446C:p.V149A,)	GrapeSMv01_03g0115	DELLA protein RGL1 [Prunus persica]	1141273	1141881	609	-31135	1	1110138;-31135;A;G;0.0540540540540541;6.68533112927802;exon,nonsynonymous(GrapeSMv01_03g0111:GrapeSMv01_03g0111.t01:exon2:c.T446C:p.V149A,)
31	Hic_asm_2	1060138	1160138	100001	1	1110138	A	G	0.0540541	6.68533	exon,nonsynonymous(GrapeSMv01_03g0111:GrapeSMv01_03g0111.t01:exon2:c.T446C:p.V149A,)	GrapeSMv01_03g0116	DELLA protein DWARF8 [Vitis vinifera]	1141918	1142331	414	-31780	1	1110138;-31780;A;G;0.0540540540540541;6.68533112927802;exon,nonsynonymous(GrapeSMv01_03g0111:GrapeSMv01_03g0111.t01:exon2:c.T446C:p.V149A,)
31	Hic_asm_2	1060138	1160138	100001	1	1110138	A	G	0.0540541	6.68533	exon,nonsynonymous(GrapeSMv01_03g0111:GrapeSMv01_03g0111.t01:exon2:c.T446C:p.V149A,)	GrapeSMv01_03g0117	hypothetical protein VITISV_039159 [Vitis vinifera]	1142543	1146332	3790	-32405	1	1110138;-32405;A;G;0.0540540540540541;6.68533112927802;exon,nonsynonymous(GrapeSMv01_03g0111:GrapeSMv01_03g0111.t01:exon2:c.T446C:p.V149A,)
31	Hic_asm_2	1060138	1160138	100001	1	1110138	A	G	0.0540541	6.68533	exon,nonsynonymous(GrapeSMv01_03g0111:GrapeSMv01_03g0111.t01:exon2:c.T446C:p.V149A,)	GrapeSMv01_03g0118	PREDICTED: ubiquitin-conjugating enzyme E2 32 [Vitis vinifera]	1146628	1150450	3823	-36490	1	1110138;-36490;A;G;0.0540540540540541;6.68533112927802;exon,nonsynonymous(GrapeSMv01_03g0111:GrapeSMv01_03g0111.t01:exon2:c.T446C:p.V149A,)
31	Hic_asm_2	1060138	1160138	100001	1	1110138	A	G	0.0540541	6.68533	exon,nonsynonymous(GrapeSMv01_03g0111:GrapeSMv01_03g0111.t01:exon2:c.T446C:p.V149A,)	GrapeSMv01_03g0119	PREDICTED: cysteine-rich receptor-like protein kinase 2 isoform X1 [Vitis vinifera]	1150876	1153947	3072	-40738	1	1110138;-40738;A;G;0.0540540540540541;6.68533112927802;exon,nonsynonymous(GrapeSMv01_03g0111:GrapeSMv01_03g0111.t01:exon2:c.T446C:p.V149A,)
31	Hic_asm_2	1060138	1160138	100001	1	1110138	A	G	0.0540541	6.68533	exon,nonsynonymous(GrapeSMv01_03g0111:GrapeSMv01_03g0111.t01:exon2:c.T446C:p.V149A,)	GrapeSMv01_03g0120	PREDICTED: uncharacterized protein LOC100261960 [Vitis vinifera]	1156557	1162251	5695	-46419	1	1110138;-46419;A;G;0.0540540540540541;6.68533112927802;exon,nonsynonymous(GrapeSMv01_03g0111:GrapeSMv01_03g0111.t01:exon2:c.T446C:p.V149A,)
32	Hic_asm_2	5046621	5146621	100001	1	5096621	C	G	0.209459	6.27065	exon,synonymous(GrapeSMv01_03g0514:GrapeSMv01_03g0514.t02:exon5:c.G498C:p.V166V,GrapeSMv01_03g0514:GrapeSMv01_03g0514.t01:exon5:c.G498C:p.V166V,)	GrapeSMv01_03g0509	PREDICTED: squamosa promoter-binding-like protein 7 [Vitis vinifera]	5040262	5050498	10237	46123	1	5096621;46123;C;G;0.209459459459459;6.27064654385906;exon,synonymous(GrapeSMv01_03g0514:GrapeSMv01_03g0514.t02:exon5:c.G498C:p.V166V,GrapeSMv01_03g0514:GrapeSMv01_03g0514.t01:exon5:c.G498C:p.V166V,)
32	Hic_asm_2	5046621	5146621	100001	1	5096621	C	G	0.209459	6.27065	exon,synonymous(GrapeSMv01_03g0514:GrapeSMv01_03g0514.t02:exon5:c.G498C:p.V166V,GrapeSMv01_03g0514:GrapeSMv01_03g0514.t01:exon5:c.G498C:p.V166V,)	GrapeSMv01_03g0510	no	5050609	5052637	2029	43984	1	5096621;43984;C;G;0.209459459459459;6.27064654385906;exon,synonymous(GrapeSMv01_03g0514:GrapeSMv01_03g0514.t02:exon5:c.G498C:p.V166V,GrapeSMv01_03g0514:GrapeSMv01_03g0514.t01:exon5:c.G498C:p.V166V,)
32	Hic_asm_2	5046621	5146621	100001	1	5096621	C	G	0.209459	6.27065	exon,synonymous(GrapeSMv01_03g0514:GrapeSMv01_03g0514.t02:exon5:c.G498C:p.V166V,GrapeSMv01_03g0514:GrapeSMv01_03g0514.t01:exon5:c.G498C:p.V166V,)	GrapeSMv01_03g0511	Sugar transporter ERD6-like 16 [Vitis vinifera]	5055670	5059134	3465	37487	1	5096621;37487;C;G;0.209459459459459;6.27064654385906;exon,synonymous(GrapeSMv01_03g0514:GrapeSMv01_03g0514.t02:exon5:c.G498C:p.V166V,GrapeSMv01_03g0514:GrapeSMv01_03g0514.t01:exon5:c.G498C:p.V166V,)
32	Hic_asm_2	5046621	5146621	100001	1	5096621	C	G	0.209459	6.27065	exon,synonymous(GrapeSMv01_03g0514:GrapeSMv01_03g0514.t02:exon5:c.G498C:p.V166V,GrapeSMv01_03g0514:GrapeSMv01_03g0514.t01:exon5:c.G498C:p.V166V,)	GrapeSMv01_03g0512	PREDICTED: uncharacterized protein LOC100263026 isoform X1 [Vitis vinifera]	5077311	5083471	6161	13150	1	5096621;13150;C;G;0.209459459459459;6.27064654385906;exon,synonymous(GrapeSMv01_03g0514:GrapeSMv01_03g0514.t02:exon5:c.G498C:p.V166V,GrapeSMv01_03g0514:GrapeSMv01_03g0514.t01:exon5:c.G498C:p.V166V,)
32	Hic_asm_2	5046621	5146621	100001	1	5096621	C	G	0.209459	6.27065	exon,synonymous(GrapeSMv01_03g0514:GrapeSMv01_03g0514.t02:exon5:c.G498C:p.V166V,GrapeSMv01_03g0514:GrapeSMv01_03g0514.t01:exon5:c.G498C:p.V166V,)	GrapeSMv01_03g0513	PREDICTED: histidine-containing phosphotransfer protein 1 [Vitis vinifera]	5090666	5092882	2217	3739	1	5096621;3739;C;G;0.209459459459459;6.27064654385906;exon,synonymous(GrapeSMv01_03g0514:GrapeSMv01_03g0514.t02:exon5:c.G498C:p.V166V,GrapeSMv01_03g0514:GrapeSMv01_03g0514.t01:exon5:c.G498C:p.V166V,)
32	Hic_asm_2	5046621	5146621	100001	1	5096621	C	G	0.209459	6.27065	exon,synonymous(GrapeSMv01_03g0514:GrapeSMv01_03g0514.t02:exon5:c.G498C:p.V166V,GrapeSMv01_03g0514:GrapeSMv01_03g0514.t01:exon5:c.G498C:p.V166V,)	GrapeSMv01_03g0514	PREDICTED: probable prolyl 4-hydroxylase 4 [Vitis vinifera]	5095160	5109067	13908	0	1	5096621;0;C;G;0.209459459459459;6.27064654385906;exon,synonymous(GrapeSMv01_03g0514:GrapeSMv01_03g0514.t02:exon5:c.G498C:p.V166V,GrapeSMv01_03g0514:GrapeSMv01_03g0514.t01:exon5:c.G498C:p.V166V,)
32	Hic_asm_2	5046621	5146621	100001	1	5096621	C	G	0.209459	6.27065	exon,synonymous(GrapeSMv01_03g0514:GrapeSMv01_03g0514.t02:exon5:c.G498C:p.V166V,GrapeSMv01_03g0514:GrapeSMv01_03g0514.t01:exon5:c.G498C:p.V166V,)	GrapeSMv01_03g0515	PREDICTED: receptor-like cytosolic serine/threonine-protein kinase RBK2 isoform X2 [Vitis vinifera]	5110257	5113930	3674	-13636	1	5096621;-13636;C;G;0.209459459459459;6.27064654385906;exon,synonymous(GrapeSMv01_03g0514:GrapeSMv01_03g0514.t02:exon5:c.G498C:p.V166V,GrapeSMv01_03g0514:GrapeSMv01_03g0514.t01:exon5:c.G498C:p.V166V,)
32	Hic_asm_2	5046621	5146621	100001	1	5096621	C	G	0.209459	6.27065	exon,synonymous(GrapeSMv01_03g0514:GrapeSMv01_03g0514.t02:exon5:c.G498C:p.V166V,GrapeSMv01_03g0514:GrapeSMv01_03g0514.t01:exon5:c.G498C:p.V166V,)	GrapeSMv01_03g0516	Receptor-like cytosolic serine/threonine-protein kinase RBK2 [Vitis vinifera]	5114108	5114362	255	-17487	1	5096621;-17487;C;G;0.209459459459459;6.27064654385906;exon,synonymous(GrapeSMv01_03g0514:GrapeSMv01_03g0514.t02:exon5:c.G498C:p.V166V,GrapeSMv01_03g0514:GrapeSMv01_03g0514.t01:exon5:c.G498C:p.V166V,)
32	Hic_asm_2	5046621	5146621	100001	1	5096621	C	G	0.209459	6.27065	exon,synonymous(GrapeSMv01_03g0514:GrapeSMv01_03g0514.t02:exon5:c.G498C:p.V166V,GrapeSMv01_03g0514:GrapeSMv01_03g0514.t01:exon5:c.G498C:p.V166V,)	GrapeSMv01_03g0517	PREDICTED: uncharacterized protein At4g15545 isoform X1 [Vitis vinifera]	5114589	5118580	3992	-17968	1	5096621;-17968;C;G;0.209459459459459;6.27064654385906;exon,synonymous(GrapeSMv01_03g0514:GrapeSMv01_03g0514.t02:exon5:c.G498C:p.V166V,GrapeSMv01_03g0514:GrapeSMv01_03g0514.t01:exon5:c.G498C:p.V166V,)
32	Hic_asm_2	5046621	5146621	100001	1	5096621	C	G	0.209459	6.27065	exon,synonymous(GrapeSMv01_03g0514:GrapeSMv01_03g0514.t02:exon5:c.G498C:p.V166V,GrapeSMv01_03g0514:GrapeSMv01_03g0514.t01:exon5:c.G498C:p.V166V,)	GrapeSMv01_03g0518	PREDICTED: sugar transporter ERD6-like 7 isoform X2 [Vitis vinifera]	5122205	5124617	2413	-25584	1	5096621;-25584;C;G;0.209459459459459;6.27064654385906;exon,synonymous(GrapeSMv01_03g0514:GrapeSMv01_03g0514.t02:exon5:c.G498C:p.V166V,GrapeSMv01_03g0514:GrapeSMv01_03g0514.t01:exon5:c.G498C:p.V166V,)
32	Hic_asm_2	5046621	5146621	100001	1	5096621	C	G	0.209459	6.27065	exon,synonymous(GrapeSMv01_03g0514:GrapeSMv01_03g0514.t02:exon5:c.G498C:p.V166V,GrapeSMv01_03g0514:GrapeSMv01_03g0514.t01:exon5:c.G498C:p.V166V,)	GrapeSMv01_03g0519	PREDICTED: sugar transporter ERD6-like 7 isoform X2 [Vitis vinifera]	5130274	5133641	3368	-33653	1	5096621;-33653;C;G;0.209459459459459;6.27064654385906;exon,synonymous(GrapeSMv01_03g0514:GrapeSMv01_03g0514.t02:exon5:c.G498C:p.V166V,GrapeSMv01_03g0514:GrapeSMv01_03g0514.t01:exon5:c.G498C:p.V166V,)
32	Hic_asm_2	5046621	5146621	100001	1	5096621	C	G	0.209459	6.27065	exon,synonymous(GrapeSMv01_03g0514:GrapeSMv01_03g0514.t02:exon5:c.G498C:p.V166V,GrapeSMv01_03g0514:GrapeSMv01_03g0514.t01:exon5:c.G498C:p.V166V,)	GrapeSMv01_03g0520	hypothetical protein CK203_105129 [Vitis vinifera]	5139952	5141280	1329	-43331	1	5096621;-43331;C;G;0.209459459459459;6.27064654385906;exon,synonymous(GrapeSMv01_03g0514:GrapeSMv01_03g0514.t02:exon5:c.G498C:p.V166V,GrapeSMv01_03g0514:GrapeSMv01_03g0514.t01:exon5:c.G498C:p.V166V,)
33	Hic_asm_2	5512775	5612775	100001	1	5562775	C	T	0.269737	7.18741	exon,synonymous(GrapeSMv01_03g0561:GrapeSMv01_03g0561.t02:exon7:c.C627T:p.S209S,)	GrapeSMv01_03g0559	PREDICTED: UPF0613 protein PB24D3	5514944	5534515	19572	28260	1	5562775;28260;C;T;0.269736842105263;7.18741415804532;exon,synonymous(GrapeSMv01_03g0561:GrapeSMv01_03g0561.t02:exon7:c.C627T:p.S209S,)
33	Hic_asm_2	5512775	5612775	100001	1	5562775	C	T	0.269737	7.18741	exon,synonymous(GrapeSMv01_03g0561:GrapeSMv01_03g0561.t02:exon7:c.C627T:p.S209S,)	GrapeSMv01_03g0560	PREDICTED: uncharacterized protein LOC100244329 [Vitis vinifera]	5541528	5544089	2562	18686	1	5562775;18686;C;T;0.269736842105263;7.18741415804532;exon,synonymous(GrapeSMv01_03g0561:GrapeSMv01_03g0561.t02:exon7:c.C627T:p.S209S,)
33	Hic_asm_2	5512775	5612775	100001	1	5562775	C	T	0.269737	7.18741	exon,synonymous(GrapeSMv01_03g0561:GrapeSMv01_03g0561.t02:exon7:c.C627T:p.S209S,)	GrapeSMv01_03g0561	PREDICTED: uncharacterized protein LOC100242671 [Vitis vinifera]	5552542	5564774	12233	0	1	5562775;0;C;T;0.269736842105263;7.18741415804532;exon,synonymous(GrapeSMv01_03g0561:GrapeSMv01_03g0561.t02:exon7:c.C627T:p.S209S,)
33	Hic_asm_2	5512775	5612775	100001	1	5562775	C	T	0.269737	7.18741	exon,synonymous(GrapeSMv01_03g0561:GrapeSMv01_03g0561.t02:exon7:c.C627T:p.S209S,)	GrapeSMv01_03g0562	no	5565415	5565723	309	-2640	1	5562775;-2640;C;T;0.269736842105263;7.18741415804532;exon,synonymous(GrapeSMv01_03g0561:GrapeSMv01_03g0561.t02:exon7:c.C627T:p.S209S,)
33	Hic_asm_2	5512775	5612775	100001	1	5562775	C	T	0.269737	7.18741	exon,synonymous(GrapeSMv01_03g0561:GrapeSMv01_03g0561.t02:exon7:c.C627T:p.S209S,)	GrapeSMv01_03g0563	hypothetical protein CK203_075246 [Vitis vinifera]	5565904	5566350	447	-3129	1	5562775;-3129;C;T;0.269736842105263;7.18741415804532;exon,synonymous(GrapeSMv01_03g0561:GrapeSMv01_03g0561.t02:exon7:c.C627T:p.S209S,)
33	Hic_asm_2	5512775	5612775	100001	1	5562775	C	T	0.269737	7.18741	exon,synonymous(GrapeSMv01_03g0561:GrapeSMv01_03g0561.t02:exon7:c.C627T:p.S209S,)	GrapeSMv01_03g0564	PREDICTED: probable E3 ubiquitin-protein ligase LUL4 isoform X1 [Vitis vinifera]	5569237	5587357	18121	-6462	1	5562775;-6462;C;T;0.269736842105263;7.18741415804532;exon,synonymous(GrapeSMv01_03g0561:GrapeSMv01_03g0561.t02:exon7:c.C627T:p.S209S,)
33	Hic_asm_2	5512775	5612775	100001	1	5562775	C	T	0.269737	7.18741	exon,synonymous(GrapeSMv01_03g0561:GrapeSMv01_03g0561.t02:exon7:c.C627T:p.S209S,)	GrapeSMv01_03g0565	PREDICTED: heavy metal-associated isoprenylated plant protein 33 [Vitis vinifera]	5597804	5601102	3299	-35029	1	5562775;-35029;C;T;0.269736842105263;7.18741415804532;exon,synonymous(GrapeSMv01_03g0561:GrapeSMv01_03g0561.t02:exon7:c.C627T:p.S209S,)
34	Hic_asm_2	5663134	5764741	101608	2	5714741	A	C	0.273973	9.03556	intronic(GrapeSMv01_03g0577)	GrapeSMv01_03g0571	PREDICTED: signal peptidase complex subunit 3B isoform X1 [Vitis vinifera]	5653086	5671782	18697	42959	2	5713134;41352;T;C;0.27027027027027;7.16606084795866;intronic,GrapeSMv01_03g0577	5714741;42959;A;C;0.273972602739726;9.03555546856619;intronic,GrapeSMv01_03g0577
34	Hic_asm_2	5663134	5764741	101608	2	5714741	A	C	0.273973	9.03556	intronic(GrapeSMv01_03g0577)	GrapeSMv01_03g0572	PREDICTED: stem-specific protein TSJT1 [Vitis vinifera]	5677560	5681064	3505	33677	2	5713134;32070;T;C;0.27027027027027;7.16606084795866;intronic,GrapeSMv01_03g0577	5714741;33677;A;C;0.273972602739726;9.03555546856619;intronic,GrapeSMv01_03g0577
34	Hic_asm_2	5663134	5764741	101608	2	5714741	A	C	0.273973	9.03556	intronic(GrapeSMv01_03g0577)	GrapeSMv01_03g0573	PREDICTED: nuclear transcription factor Y subunit C-3 [Vitis vinifera]	5685224	5689597	4374	25144	2	5713134;23537;T;C;0.27027027027027;7.16606084795866;intronic,GrapeSMv01_03g0577	5714741;25144;A;C;0.273972602739726;9.03555546856619;intronic,GrapeSMv01_03g0577
34	Hic_asm_2	5663134	5764741	101608	2	5714741	A	C	0.273973	9.03556	intronic(GrapeSMv01_03g0577)	GrapeSMv01_03g0574	PREDICTED: ATP-dependent (S)-NAD(P)H-hydrate dehydratase [Vitis vinifera]	5690008	5696920	6913	17821	2	5713134;16214;T;C;0.27027027027027;7.16606084795866;intronic,GrapeSMv01_03g0577	5714741;17821;A;C;0.273972602739726;9.03555546856619;intronic,GrapeSMv01_03g0577
34	Hic_asm_2	5663134	5764741	101608	2	5714741	A	C	0.273973	9.03556	intronic(GrapeSMv01_03g0577)	GrapeSMv01_03g0575	hypothetical protein CK203_075231 [Vitis vinifera]	5699454	5700209	756	14532	2	5713134;12925;T;C;0.27027027027027;7.16606084795866;intronic,GrapeSMv01_03g0577	5714741;14532;A;C;0.273972602739726;9.03555546856619;intronic,GrapeSMv01_03g0577
34	Hic_asm_2	5663134	5764741	101608	2	5714741	A	C	0.273973	9.03556	intronic(GrapeSMv01_03g0577)	GrapeSMv01_03g0576	PREDICTED: protein trichome birefringence-like 10 isoform X1 [Vitis vinifera]	5703495	5707758	4264	6983	2	5713134;5376;T;C;0.27027027027027;7.16606084795866;intronic,GrapeSMv01_03g0577	5714741;6983;A;C;0.273972602739726;9.03555546856619;intronic,GrapeSMv01_03g0577
34	Hic_asm_2	5663134	5764741	101608	2	5714741	A	C	0.273973	9.03556	intronic(GrapeSMv01_03g0577)	GrapeSMv01_03g0577	PREDICTED: NEDD8-activating enzyme E1 catalytic subunit [Vitis vinifera]	5708681	5720628	11948	0	2	5713134;0;T;C;0.27027027027027;7.16606084795866;intronic,GrapeSMv01_03g0577	5714741;0;A;C;0.273972602739726;9.03555546856619;intronic,GrapeSMv01_03g0577
34	Hic_asm_2	5663134	5764741	101608	2	5714741	A	C	0.273973	9.03556	intronic(GrapeSMv01_03g0577)	GrapeSMv01_03g0578	PREDICTED: uncharacterized protein LOC100854649 [Vitis vinifera]	5722147	5723433	1287	-7406	2	5713134;-9013;T;C;0.27027027027027;7.16606084795866;intronic,GrapeSMv01_03g0577	5714741;-7406;A;C;0.273972602739726;9.03555546856619;intronic,GrapeSMv01_03g0577
34	Hic_asm_2	5663134	5764741	101608	2	5714741	A	C	0.273973	9.03556	intronic(GrapeSMv01_03g0577)	GrapeSMv01_03g0579	PREDICTED: 3-dehydrosphinganine reductase TSC10A [Vitis vinifera]	5726975	5730271	3297	-12234	2	5713134;-13841;T;C;0.27027027027027;7.16606084795866;intronic,GrapeSMv01_03g0577	5714741;-12234;A;C;0.273972602739726;9.03555546856619;intronic,GrapeSMv01_03g0577
34	Hic_asm_2	5663134	5764741	101608	2	5714741	A	C	0.273973	9.03556	intronic(GrapeSMv01_03g0577)	GrapeSMv01_03g0580	type II peroxiredoxin F [Vitis vinifera]	5731367	5738687	7321	-16626	2	5713134;-18233;T;C;0.27027027027027;7.16606084795866;intronic,GrapeSMv01_03g0577	5714741;-16626;A;C;0.273972602739726;9.03555546856619;intronic,GrapeSMv01_03g0577
34	Hic_asm_2	5663134	5764741	101608	2	5714741	A	C	0.273973	9.03556	intronic(GrapeSMv01_03g0577)	GrapeSMv01_03g0581	PREDICTED: E3 ubiquitin-protein ligase RHF1A isoform X1 [Vitis vinifera]	5741226	5745368	4143	-26485	2	5713134;-28092;T;C;0.27027027027027;7.16606084795866;intronic,GrapeSMv01_03g0577	5714741;-26485;A;C;0.273972602739726;9.03555546856619;intronic,GrapeSMv01_03g0577
34	Hic_asm_2	5663134	5764741	101608	2	5714741	A	C	0.273973	9.03556	intronic(GrapeSMv01_03g0577)	GrapeSMv01_03g0582	DEAD-box ATP-dependent RNA helicase 58, chloroplastic [Vitis vinifera]	5745776	5751192	5417	-31035	2	5713134;-32642;T;C;0.27027027027027;7.16606084795866;intronic,GrapeSMv01_03g0577	5714741;-31035;A;C;0.273972602739726;9.03555546856619;intronic,GrapeSMv01_03g0577
34	Hic_asm_2	5663134	5764741	101608	2	5714741	A	C	0.273973	9.03556	intronic(GrapeSMv01_03g0577)	GrapeSMv01_03g0583	glucose-1-phosphate adenylyltransferase large subunit 1 [Vitis labrusca x Vitis vinifera]	5751227	5755597	4371	-36486	2	5713134;-38093;T;C;0.27027027027027;7.16606084795866;intronic,GrapeSMv01_03g0577	5714741;-36486;A;C;0.273972602739726;9.03555546856619;intronic,GrapeSMv01_03g0577
34	Hic_asm_2	5663134	5764741	101608	2	5714741	A	C	0.273973	9.03556	intronic(GrapeSMv01_03g0577)	GrapeSMv01_03g0584	PREDICTED: uncharacterized protein LOC100257883 isoform X4 [Vitis vinifera]	5757733	5760863	3131	-42992	2	5713134;-44599;T;C;0.27027027027027;7.16606084795866;intronic,GrapeSMv01_03g0577	5714741;-42992;A;C;0.273972602739726;9.03555546856619;intronic,GrapeSMv01_03g0577
34	Hic_asm_2	5663134	5764741	101608	2	5714741	A	C	0.273973	9.03556	intronic(GrapeSMv01_03g0577)	GrapeSMv01_03g0585	PREDICTED: peroxisomal adenine nucleotide carrier 1 [Vitis vinifera]	5764312	5774902	10591	-49571	1	5714741;-49571;A;C;0.273972602739726;9.03555546856619;intronic,GrapeSMv01_03g0577
35	Hic_asm_2	6356680	6457202	100523	2	6407202	C	T	0.273333	8.40231	intronic(GrapeSMv01_03g0639)	GrapeSMv01_03g0634	no	6351174	6357152	5979	50050	1	6406680;49528;A;C;0.284722222222222;7.97432514122565;UTR3,GrapeSMv01_03g0639
35	Hic_asm_2	6356680	6457202	100523	2	6407202	C	T	0.273333	8.40231	intronic(GrapeSMv01_03g0639)	GrapeSMv01_03g0635	PREDICTED: uncharacterized protein LOC100247619 isoform X1 [Vitis vinifera]	6357177	6367578	10402	39624	2	6406680;39102;A;C;0.284722222222222;7.97432514122565;UTR3,GrapeSMv01_03g0639	6407202;39624;C;T;0.273333333333333;8.40230821386783;intronic,GrapeSMv01_03g0639
35	Hic_asm_2	6356680	6457202	100523	2	6407202	C	T	0.273333	8.40231	intronic(GrapeSMv01_03g0639)	GrapeSMv01_03g0636	PREDICTED: imidazoleglycerol-phosphate dehydratase [Vitis vinifera]	6371012	6377160	6149	30042	2	6406680;29520;A;C;0.284722222222222;7.97432514122565;UTR3,GrapeSMv01_03g0639	6407202;30042;C;T;0.273333333333333;8.40230821386783;intronic,GrapeSMv01_03g0639
35	Hic_asm_2	6356680	6457202	100523	2	6407202	C	T	0.273333	8.40231	intronic(GrapeSMv01_03g0639)	GrapeSMv01_03g0637	PREDICTED: photosystem II D1 precursor processing protein PSB27-H2, chloroplastic isoform X2 [Vitis vinifera]	6377212	6380265	3054	26937	2	6406680;26415;A;C;0.284722222222222;7.97432514122565;UTR3,GrapeSMv01_03g0639	6407202;26937;C;T;0.273333333333333;8.40230821386783;intronic,GrapeSMv01_03g0639
35	Hic_asm_2	6356680	6457202	100523	2	6407202	C	T	0.273333	8.40231	intronic(GrapeSMv01_03g0639)	GrapeSMv01_03g0638	unnamed protein product, partial [Vitis vinifera]	6380528	6383194	2667	24008	2	6406680;23486;A;C;0.284722222222222;7.97432514122565;UTR3,GrapeSMv01_03g0639	6407202;24008;C;T;0.273333333333333;8.40230821386783;intronic,GrapeSMv01_03g0639
35	Hic_asm_2	6356680	6457202	100523	2	6407202	C	T	0.273333	8.40231	intronic(GrapeSMv01_03g0639)	GrapeSMv01_03g0639	PREDICTED: uncharacterized protein LOC100259596 [Vitis vinifera]	6389756	6410101	20346	0	2	6406680;0;A;C;0.284722222222222;7.97432514122565;UTR3,GrapeSMv01_03g0639	6407202;0;C;T;0.273333333333333;8.40230821386783;intronic,GrapeSMv01_03g0639
35	Hic_asm_2	6356680	6457202	100523	2	6407202	C	T	0.273333	8.40231	intronic(GrapeSMv01_03g0639)	GrapeSMv01_03g0640	PREDICTED: FRIGIDA-like protein 4a [Vitis vinifera]	6411426	6417880	6455	-4224	2	6406680;-4746;A;C;0.284722222222222;7.97432514122565;UTR3,GrapeSMv01_03g0639	6407202;-4224;C;T;0.273333333333333;8.40230821386783;intronic,GrapeSMv01_03g0639
35	Hic_asm_2	6356680	6457202	100523	2	6407202	C	T	0.273333	8.40231	intronic(GrapeSMv01_03g0639)	GrapeSMv01_03g0641	hypothetical protein CK203_075819 [Vitis vinifera]	6418898	6420612	1715	-11696	2	6406680;-12218;A;C;0.284722222222222;7.97432514122565;UTR3,GrapeSMv01_03g0639	6407202;-11696;C;T;0.273333333333333;8.40230821386783;intronic,GrapeSMv01_03g0639
35	Hic_asm_2	6356680	6457202	100523	2	6407202	C	T	0.273333	8.40231	intronic(GrapeSMv01_03g0639)	GrapeSMv01_03g0642	PREDICTED: uncharacterized protein LOC100244206 [Vitis vinifera]	6421488	6422186	699	-14286	2	6406680;-14808;A;C;0.284722222222222;7.97432514122565;UTR3,GrapeSMv01_03g0639	6407202;-14286;C;T;0.273333333333333;8.40230821386783;intronic,GrapeSMv01_03g0639
35	Hic_asm_2	6356680	6457202	100523	2	6407202	C	T	0.273333	8.40231	intronic(GrapeSMv01_03g0639)	GrapeSMv01_03g0643	PREDICTED: probable prefoldin subunit 2 [Vitis vinifera]	6423064	6434573	11510	-15862	2	6406680;-16384;A;C;0.284722222222222;7.97432514122565;UTR3,GrapeSMv01_03g0639	6407202;-15862;C;T;0.273333333333333;8.40230821386783;intronic,GrapeSMv01_03g0639
35	Hic_asm_2	6356680	6457202	100523	2	6407202	C	T	0.273333	8.40231	intronic(GrapeSMv01_03g0639)	GrapeSMv01_03g0644	Preprotein translocase subunit SECE1 [Vitis vinifera]	6434577	6435388	812	-27375	2	6406680;-27897;A;C;0.284722222222222;7.97432514122565;UTR3,GrapeSMv01_03g0639	6407202;-27375;C;T;0.273333333333333;8.40230821386783;intronic,GrapeSMv01_03g0639
35	Hic_asm_2	6356680	6457202	100523	2	6407202	C	T	0.273333	8.40231	intronic(GrapeSMv01_03g0639)	GrapeSMv01_03g0645	Transcription repressor OFP12 [Vitis vinifera]	6442167	6443287	1121	-34965	2	6406680;-35487;A;C;0.284722222222222;7.97432514122565;UTR3,GrapeSMv01_03g0639	6407202;-34965;C;T;0.273333333333333;8.40230821386783;intronic,GrapeSMv01_03g0639
35	Hic_asm_2	6356680	6457202	100523	2	6407202	C	T	0.273333	8.40231	intronic(GrapeSMv01_03g0639)	GrapeSMv01_03g0646	Late embryogenesis abundant protein D-34 [Vitis vinifera]	6447926	6448882	957	-40724	2	6406680;-41246;A;C;0.284722222222222;7.97432514122565;UTR3,GrapeSMv01_03g0639	6407202;-40724;C;T;0.273333333333333;8.40230821386783;intronic,GrapeSMv01_03g0639
35	Hic_asm_2	6356680	6457202	100523	2	6407202	C	T	0.273333	8.40231	intronic(GrapeSMv01_03g0639)	GrapeSMv01_03g0647	hypothetical protein VITISV_019845 [Vitis vinifera]	6449439	6452775	3337	-42237	2	6406680;-42759;A;C;0.284722222222222;7.97432514122565;UTR3,GrapeSMv01_03g0639	6407202;-42237;C;T;0.273333333333333;8.40230821386783;intronic,GrapeSMv01_03g0639
36	Hic_asm_2	6663259	6788272	125014	7	6713259	T	A	0.263158	8.68012	exon,synonymous(GrapeSMv01_03g0678:GrapeSMv01_03g0678.t01:exon6:c.A567T:p.I189I,)	GrapeSMv01_03g0674	hypothetical protein CK203_078958 [Vitis vinifera]	6666391	6668300	1910	44959	2	6713259;44959;T;A;0.263157894736842;8.6801245570385;exon,synonymous(GrapeSMv01_03g0678:GrapeSMv01_03g0678.t01:exon6:c.A567T:p.I189I,)	6713539;45239;C;A;0.253333333333333;7.0556790339423;intronic,GrapeSMv01_03g0678
36	Hic_asm_2	6663259	6788272	125014	7	6713259	T	A	0.263158	8.68012	exon,synonymous(GrapeSMv01_03g0678:GrapeSMv01_03g0678.t01:exon6:c.A567T:p.I189I,)	GrapeSMv01_03g0675	hypothetical protein VITISV_035252 [Vitis vinifera]	6675836	6678743	2908	34516	2	6713259;34516;T;A;0.263157894736842;8.6801245570385;exon,synonymous(GrapeSMv01_03g0678:GrapeSMv01_03g0678.t01:exon6:c.A567T:p.I189I,)	6713539;34796;C;A;0.253333333333333;7.0556790339423;intronic,GrapeSMv01_03g0678
36	Hic_asm_2	6663259	6788272	125014	7	6713259	T	A	0.263158	8.68012	exon,synonymous(GrapeSMv01_03g0678:GrapeSMv01_03g0678.t01:exon6:c.A567T:p.I189I,)	GrapeSMv01_03g0676	PREDICTED: protein RNA-directed DNA methylation 3 isoform X3 [Vitis vinifera]	6686759	6687585	827	25674	6	6713259;25674;T;A;0.263157894736842;8.6801245570385;exon,synonymous(GrapeSMv01_03g0678:GrapeSMv01_03g0678.t01:exon6:c.A567T:p.I189I,)	6713539;25954;C;A;0.253333333333333;7.0556790339423;intronic,GrapeSMv01_03g0678	6730216;42631;G;A;0.273333333333333;6.03838591323013;intronic,GrapeSMv01_03g0680	6732356;44771;C;T;0.279220779220779;6.22497429543266;intronic,GrapeSMv01_03g0680	6732728;45143;A;C;0.282894736842105;6.22497429543266;exon,nonsynonymous(GrapeSMv01_03g0680:GrapeSMv01_03g0680.t01:exon5:c.A503C:p.E168A,)	6736298;48713;C;T;0.317567567567568;6.51398261611948;intronic,GrapeSMv01_03g0680
36	Hic_asm_2	6663259	6788272	125014	7	6713259	T	A	0.263158	8.68012	exon,synonymous(GrapeSMv01_03g0678:GrapeSMv01_03g0678.t01:exon6:c.A567T:p.I189I,)	GrapeSMv01_03g0677	PREDICTED: protein NETWORKED 1A [Vitis vinifera]	6702192	6711171	8980	2088	7	6713259;2088;T;A;0.263157894736842;8.6801245570385;exon,synonymous(GrapeSMv01_03g0678:GrapeSMv01_03g0678.t01:exon6:c.A567T:p.I189I,)	6713539;2368;C;A;0.253333333333333;7.0556790339423;intronic,GrapeSMv01_03g0678	6730216;19045;G;A;0.273333333333333;6.03838591323013;intronic,GrapeSMv01_03g0680	6732356;21185;C;T;0.279220779220779;6.22497429543266;intronic,GrapeSMv01_03g0680	6732728;21557;A;C;0.282894736842105;6.22497429543266;exon,nonsynonymous(GrapeSMv01_03g0680:GrapeSMv01_03g0680.t01:exon5:c.A503C:p.E168A,)	6736298;25127;C;T;0.317567567567568;6.51398261611948;intronic,GrapeSMv01_03g0680	6738272;27101;A;C;0.287671232876712;6.24170889610131;intronic,GrapeSMv01_03g0680
36	Hic_asm_2	6663259	6788272	125014	7	6713259	T	A	0.263158	8.68012	exon,synonymous(GrapeSMv01_03g0678:GrapeSMv01_03g0678.t01:exon6:c.A567T:p.I189I,)	GrapeSMv01_03g0678	PREDICTED: 40S ribosomal protein S3a-1 [Vitis vinifera]	6712145	6716576	4432	0	7	6713259;0;T;A;0.263157894736842;8.6801245570385;exon,synonymous(GrapeSMv01_03g0678:GrapeSMv01_03g0678.t01:exon6:c.A567T:p.I189I,)	6713539;0;C;A;0.253333333333333;7.0556790339423;intronic,GrapeSMv01_03g0678	6730216;13640;G;A;0.273333333333333;6.03838591323013;intronic,GrapeSMv01_03g0680	6732356;15780;C;T;0.279220779220779;6.22497429543266;intronic,GrapeSMv01_03g0680	6732728;16152;A;C;0.282894736842105;6.22497429543266;exon,nonsynonymous(GrapeSMv01_03g0680:GrapeSMv01_03g0680.t01:exon5:c.A503C:p.E168A,)	6736298;19722;C;T;0.317567567567568;6.51398261611948;intronic,GrapeSMv01_03g0680	6738272;21696;A;C;0.287671232876712;6.24170889610131;intronic,GrapeSMv01_03g0680
36	Hic_asm_2	6663259	6788272	125014	7	6713259	T	A	0.263158	8.68012	exon,synonymous(GrapeSMv01_03g0678:GrapeSMv01_03g0678.t01:exon6:c.A567T:p.I189I,)	GrapeSMv01_03g0679	PREDICTED: leucine-rich repeat extensin-like protein 6 [Vitis vinifera]	6721267	6722783	1517	-8008	7	6713259;-8008;T;A;0.263157894736842;8.6801245570385;exon,synonymous(GrapeSMv01_03g0678:GrapeSMv01_03g0678.t01:exon6:c.A567T:p.I189I,)	6713539;-7728;C;A;0.253333333333333;7.0556790339423;intronic,GrapeSMv01_03g0678	6730216;7433;G;A;0.273333333333333;6.03838591323013;intronic,GrapeSMv01_03g0680	6732356;9573;C;T;0.279220779220779;6.22497429543266;intronic,GrapeSMv01_03g0680	6732728;9945;A;C;0.282894736842105;6.22497429543266;exon,nonsynonymous(GrapeSMv01_03g0680:GrapeSMv01_03g0680.t01:exon5:c.A503C:p.E168A,)	6736298;13515;C;T;0.317567567567568;6.51398261611948;intronic,GrapeSMv01_03g0680	6738272;15489;A;C;0.287671232876712;6.24170889610131;intronic,GrapeSMv01_03g0680
36	Hic_asm_2	6663259	6788272	125014	7	6713259	T	A	0.263158	8.68012	exon,synonymous(GrapeSMv01_03g0678:GrapeSMv01_03g0678.t01:exon6:c.A567T:p.I189I,)	GrapeSMv01_03g0680	PREDICTED: stress-induced-phosphoprotein 1 [Vitis vinifera]	6729290	6739291	10002	-16031	7	6713259;-16031;T;A;0.263157894736842;8.6801245570385;exon,synonymous(GrapeSMv01_03g0678:GrapeSMv01_03g0678.t01:exon6:c.A567T:p.I189I,)	6713539;-15751;C;A;0.253333333333333;7.0556790339423;intronic,GrapeSMv01_03g0678	6730216;0;G;A;0.273333333333333;6.03838591323013;intronic,GrapeSMv01_03g0680	6732356;0;C;T;0.279220779220779;6.22497429543266;intronic,GrapeSMv01_03g0680	6732728;0;A;C;0.282894736842105;6.22497429543266;exon,nonsynonymous(GrapeSMv01_03g0680:GrapeSMv01_03g0680.t01:exon5:c.A503C:p.E168A,)	6736298;0;C;T;0.317567567567568;6.51398261611948;intronic,GrapeSMv01_03g0680	6738272;0;A;C;0.287671232876712;6.24170889610131;intronic,GrapeSMv01_03g0680
36	Hic_asm_2	6663259	6788272	125014	7	6713259	T	A	0.263158	8.68012	exon,synonymous(GrapeSMv01_03g0678:GrapeSMv01_03g0678.t01:exon6:c.A567T:p.I189I,)	GrapeSMv01_03g0681	hypothetical protein VITISV_011489 [Vitis vinifera]	6740845	6744846	4002	-27586	7	6713259;-27586;T;A;0.263157894736842;8.6801245570385;exon,synonymous(GrapeSMv01_03g0678:GrapeSMv01_03g0678.t01:exon6:c.A567T:p.I189I,)	6713539;-27306;C;A;0.253333333333333;7.0556790339423;intronic,GrapeSMv01_03g0678	6730216;-10629;G;A;0.273333333333333;6.03838591323013;intronic,GrapeSMv01_03g0680	6732356;-8489;C;T;0.279220779220779;6.22497429543266;intronic,GrapeSMv01_03g0680	6732728;-8117;A;C;0.282894736842105;6.22497429543266;exon,nonsynonymous(GrapeSMv01_03g0680:GrapeSMv01_03g0680.t01:exon5:c.A503C:p.E168A,)	6736298;-4547;C;T;0.317567567567568;6.51398261611948;intronic,GrapeSMv01_03g0680	6738272;-2573;A;C;0.287671232876712;6.24170889610131;intronic,GrapeSMv01_03g0680
36	Hic_asm_2	6663259	6788272	125014	7	6713259	T	A	0.263158	8.68012	exon,synonymous(GrapeSMv01_03g0678:GrapeSMv01_03g0678.t01:exon6:c.A567T:p.I189I,)	GrapeSMv01_03g0682	hypothetical protein VITISV_011489 [Vitis vinifera]	6754091	6758966	4876	-40832	7	6713259;-40832;T;A;0.263157894736842;8.6801245570385;exon,synonymous(GrapeSMv01_03g0678:GrapeSMv01_03g0678.t01:exon6:c.A567T:p.I189I,)	6713539;-40552;C;A;0.253333333333333;7.0556790339423;intronic,GrapeSMv01_03g0678	6730216;-23875;G;A;0.273333333333333;6.03838591323013;intronic,GrapeSMv01_03g0680	6732356;-21735;C;T;0.279220779220779;6.22497429543266;intronic,GrapeSMv01_03g0680	6732728;-21363;A;C;0.282894736842105;6.22497429543266;exon,nonsynonymous(GrapeSMv01_03g0680:GrapeSMv01_03g0680.t01:exon5:c.A503C:p.E168A,)	6736298;-17793;C;T;0.317567567567568;6.51398261611948;intronic,GrapeSMv01_03g0680	6738272;-15819;A;C;0.287671232876712;6.24170889610131;intronic,GrapeSMv01_03g0680
36	Hic_asm_2	6663259	6788272	125014	7	6713259	T	A	0.263158	8.68012	exon,synonymous(GrapeSMv01_03g0678:GrapeSMv01_03g0678.t01:exon6:c.A567T:p.I189I,)	GrapeSMv01_03g0683	PREDICTED: protein IQ-DOMAIN 14 [Vitis vinifera]	6779824	6783134	3311	-66565	5	6730216;-49608;G;A;0.273333333333333;6.03838591323013;intronic,GrapeSMv01_03g0680	6732356;-47468;C;T;0.279220779220779;6.22497429543266;intronic,GrapeSMv01_03g0680	6732728;-47096;A;C;0.282894736842105;6.22497429543266;exon,nonsynonymous(GrapeSMv01_03g0680:GrapeSMv01_03g0680.t01:exon5:c.A503C:p.E168A,)	6736298;-43526;C;T;0.317567567567568;6.51398261611948;intronic,GrapeSMv01_03g0680	6738272;-41552;A;C;0.287671232876712;6.24170889610131;intronic,GrapeSMv01_03g0680
37	Hic_asm_2	6881280	6981280	100001	1	6931280	G	A	0.274648	6.78694	intronic(GrapeSMv01_03g0701)	GrapeSMv01_03g0696	PREDICTED: DPH4 homolog [Vitis vinifera]	6877520	6884090	6571	47190	1	6931280;47190;G;A;0.274647887323944;6.78693802645271;intronic,GrapeSMv01_03g0701
37	Hic_asm_2	6881280	6981280	100001	1	6931280	G	A	0.274648	6.78694	intronic(GrapeSMv01_03g0701)	GrapeSMv01_03g0697	PREDICTED: perakine reductase [Vitis vinifera]	6885023	6887508	2486	43772	1	6931280;43772;G;A;0.274647887323944;6.78693802645271;intronic,GrapeSMv01_03g0701
37	Hic_asm_2	6881280	6981280	100001	1	6931280	G	A	0.274648	6.78694	intronic(GrapeSMv01_03g0701)	GrapeSMv01_03g0698	PREDICTED: transmembrane emp24 domain-containing protein p24beta3 [Vitis vinifera]	6898513	6909387	10875	21893	1	6931280;21893;G;A;0.274647887323944;6.78693802645271;intronic,GrapeSMv01_03g0701
37	Hic_asm_2	6881280	6981280	100001	1	6931280	G	A	0.274648	6.78694	intronic(GrapeSMv01_03g0701)	GrapeSMv01_03g0699	Stem-specific protein TSJT1 [Vitis vinifera]	6910359	6914606	4248	16674	1	6931280;16674;G;A;0.274647887323944;6.78693802645271;intronic,GrapeSMv01_03g0701
37	Hic_asm_2	6881280	6981280	100001	1	6931280	G	A	0.274648	6.78694	intronic(GrapeSMv01_03g0701)	GrapeSMv01_03g0700	unnamed protein product, partial [Vitis vinifera]	6914771	6919146	4376	12134	1	6931280;12134;G;A;0.274647887323944;6.78693802645271;intronic,GrapeSMv01_03g0701
37	Hic_asm_2	6881280	6981280	100001	1	6931280	G	A	0.274648	6.78694	intronic(GrapeSMv01_03g0701)	GrapeSMv01_03g0701	PREDICTED: ras guanine nucleotide exchange factor L [Vitis vinifera]	6927686	6943732	16047	0	1	6931280;0;G;A;0.274647887323944;6.78693802645271;intronic,GrapeSMv01_03g0701
37	Hic_asm_2	6881280	6981280	100001	1	6931280	G	A	0.274648	6.78694	intronic(GrapeSMv01_03g0701)	GrapeSMv01_03g0702	PREDICTED: protein argonaute 10 [Vitis vinifera]	6953718	6963621	9904	-22438	1	6931280;-22438;G;A;0.274647887323944;6.78693802645271;intronic,GrapeSMv01_03g0701
37	Hic_asm_2	6881280	6981280	100001	1	6931280	G	A	0.274648	6.78694	intronic(GrapeSMv01_03g0701)	GrapeSMv01_03g0703	PREDICTED: pentatricopeptide repeat-containing protein At5g43790 [Vitis vinifera]	6973244	6975081	1838	-41964	1	6931280;-41964;G;A;0.274647887323944;6.78693802645271;intronic,GrapeSMv01_03g0701
37	Hic_asm_2	6881280	6981280	100001	1	6931280	G	A	0.274648	6.78694	intronic(GrapeSMv01_03g0701)	GrapeSMv01_03g0704	PREDICTED: ATP sulfurylase 1, chloroplastic [Vitis vinifera]	6977964	6982262	4299	-46684	1	6931280;-46684;G;A;0.274647887323944;6.78693802645271;intronic,GrapeSMv01_03g0701
38	Hic_asm_2	7049645	7178610	128966	2	7099645	T	C	0.354167	6.68829	downstream(GrapeSMv01_03g0708)	GrapeSMv01_03g0707	putative calcium-transporting ATPase 13, plasma membrane-type isoform X1 [Jatropha curcas]	7058217	7077826	19610	21819	1	7099645;21819;T;C;0.354166666666667;6.68829211303734;downstream,GrapeSMv01_03g0708
38	Hic_asm_2	7049645	7178610	128966	2	7099645	T	C	0.354167	6.68829	downstream(GrapeSMv01_03g0708)	GrapeSMv01_03g0708	PREDICTED: putative calcium-transporting ATPase 13, plasma membrane-type [Vitis vinifera]	7099987	7129651	29665	-342	2	7099645;-342;T;C;0.354166666666667;6.68829211303734;downstream,GrapeSMv01_03g0708	7128610;0;C;G;0.0666666666666667;6.03037719468199;exon,nonsynonymous(GrapeSMv01_03g0708:GrapeSMv01_03g0708.t01:exon1:c.G1042C:p.V348L,GrapeSMv01_03g0709:GrapeSMv01_03g0709.t01:exon3:c.G3976C:p.V1326L,)
38	Hic_asm_2	7049645	7178610	128966	2	7099645	T	C	0.354167	6.68829	downstream(GrapeSMv01_03g0708)	GrapeSMv01_03g0709	PREDICTED: putative calcium-transporting ATPase 13, plasma membrane-type [Vitis vinifera]	7127264	7155044	27781	-27619	2	7099645;-27619;T;C;0.354166666666667;6.68829211303734;downstream,GrapeSMv01_03g0708	7128610;0;C;G;0.0666666666666667;6.03037719468199;exon,nonsynonymous(GrapeSMv01_03g0708:GrapeSMv01_03g0708.t01:exon1:c.G1042C:p.V348L,GrapeSMv01_03g0709:GrapeSMv01_03g0709.t01:exon3:c.G3976C:p.V1326L,)
38	Hic_asm_2	7049645	7178610	128966	2	7099645	T	C	0.354167	6.68829	downstream(GrapeSMv01_03g0708)	GrapeSMv01_03g0710	hypothetical protein CK203_077910 [Vitis vinifera]	7166353	7173447	7095	-66708	1	7128610;-37743;C;G;0.0666666666666667;6.03037719468199;exon,nonsynonymous(GrapeSMv01_03g0708:GrapeSMv01_03g0708.t01:exon1:c.G1042C:p.V348L,GrapeSMv01_03g0709:GrapeSMv01_03g0709.t01:exon3:c.G3976C:p.V1326L,)
39	Hic_asm_2	7199168	7299168	100001	1	7249168	G	C	0.256757	9.13909	exon,synonymous(GrapeSMv01_03g0712:GrapeSMv01_03g0712.t04:exon4:c.G897C:p.L299L,GrapeSMv01_03g0712:GrapeSMv01_03g0712.t03:exon4:c.G897C:p.L299L,GrapeSMv01_03g0712:GrapeSMv01_03g0712.t01:exon4:c.G897C:p.L299L,GrapeSMv01_03g0712:GrapeSMv01_03g0712.t02:exon4:c.G897C:p.L299L,)	GrapeSMv01_03g0712	PREDICTED: uncharacterized protein LOC104879263 isoform X2 [Vitis vinifera]	7247744	7251746	4003	0	1	7249168;0;G;C;0.256756756756757;9.13908838485358;exon,synonymous(GrapeSMv01_03g0712:GrapeSMv01_03g0712.t04:exon4:c.G897C:p.L299L,GrapeSMv01_03g0712:GrapeSMv01_03g0712.t03:exon4:c.G897C:p.L299L,GrapeSMv01_03g0712:GrapeSMv01_03g0712.t01:exon4:c.G897C:p.L299L,GrapeSMv01_03g0712:GrapeSMv01_03g0712.t02:exon4:c.G897C:p.L299L,)
39	Hic_asm_2	7199168	7299168	100001	1	7249168	G	C	0.256757	9.13909	exon,synonymous(GrapeSMv01_03g0712:GrapeSMv01_03g0712.t04:exon4:c.G897C:p.L299L,GrapeSMv01_03g0712:GrapeSMv01_03g0712.t03:exon4:c.G897C:p.L299L,GrapeSMv01_03g0712:GrapeSMv01_03g0712.t01:exon4:c.G897C:p.L299L,GrapeSMv01_03g0712:GrapeSMv01_03g0712.t02:exon4:c.G897C:p.L299L,)	GrapeSMv01_03g0713	hypothetical protein DVH24_013391 [Malus domestica]	7254411	7261676	7266	-5243	1	7249168;-5243;G;C;0.256756756756757;9.13908838485358;exon,synonymous(GrapeSMv01_03g0712:GrapeSMv01_03g0712.t04:exon4:c.G897C:p.L299L,GrapeSMv01_03g0712:GrapeSMv01_03g0712.t03:exon4:c.G897C:p.L299L,GrapeSMv01_03g0712:GrapeSMv01_03g0712.t01:exon4:c.G897C:p.L299L,GrapeSMv01_03g0712:GrapeSMv01_03g0712.t02:exon4:c.G897C:p.L299L,)
39	Hic_asm_2	7199168	7299168	100001	1	7249168	G	C	0.256757	9.13909	exon,synonymous(GrapeSMv01_03g0712:GrapeSMv01_03g0712.t04:exon4:c.G897C:p.L299L,GrapeSMv01_03g0712:GrapeSMv01_03g0712.t03:exon4:c.G897C:p.L299L,GrapeSMv01_03g0712:GrapeSMv01_03g0712.t01:exon4:c.G897C:p.L299L,GrapeSMv01_03g0712:GrapeSMv01_03g0712.t02:exon4:c.G897C:p.L299L,)	GrapeSMv01_03g0714	PREDICTED: uncharacterized protein LOC100256346 isoform X1 [Vitis vinifera]	7265358	7272881	7524	-16190	1	7249168;-16190;G;C;0.256756756756757;9.13908838485358;exon,synonymous(GrapeSMv01_03g0712:GrapeSMv01_03g0712.t04:exon4:c.G897C:p.L299L,GrapeSMv01_03g0712:GrapeSMv01_03g0712.t03:exon4:c.G897C:p.L299L,GrapeSMv01_03g0712:GrapeSMv01_03g0712.t01:exon4:c.G897C:p.L299L,GrapeSMv01_03g0712:GrapeSMv01_03g0712.t02:exon4:c.G897C:p.L299L,)
39	Hic_asm_2	7199168	7299168	100001	1	7249168	G	C	0.256757	9.13909	exon,synonymous(GrapeSMv01_03g0712:GrapeSMv01_03g0712.t04:exon4:c.G897C:p.L299L,GrapeSMv01_03g0712:GrapeSMv01_03g0712.t03:exon4:c.G897C:p.L299L,GrapeSMv01_03g0712:GrapeSMv01_03g0712.t01:exon4:c.G897C:p.L299L,GrapeSMv01_03g0712:GrapeSMv01_03g0712.t02:exon4:c.G897C:p.L299L,)	GrapeSMv01_03g0715	PREDICTED: guanine nucleotide-binding protein subunit gamma 1 [Vitis vinifera]	7283951	7294482	10532	-34783	1	7249168;-34783;G;C;0.256756756756757;9.13908838485358;exon,synonymous(GrapeSMv01_03g0712:GrapeSMv01_03g0712.t04:exon4:c.G897C:p.L299L,GrapeSMv01_03g0712:GrapeSMv01_03g0712.t03:exon4:c.G897C:p.L299L,GrapeSMv01_03g0712:GrapeSMv01_03g0712.t01:exon4:c.G897C:p.L299L,GrapeSMv01_03g0712:GrapeSMv01_03g0712.t02:exon4:c.G897C:p.L299L,)
39	Hic_asm_2	7199168	7299168	100001	1	7249168	G	C	0.256757	9.13909	exon,synonymous(GrapeSMv01_03g0712:GrapeSMv01_03g0712.t04:exon4:c.G897C:p.L299L,GrapeSMv01_03g0712:GrapeSMv01_03g0712.t03:exon4:c.G897C:p.L299L,GrapeSMv01_03g0712:GrapeSMv01_03g0712.t01:exon4:c.G897C:p.L299L,GrapeSMv01_03g0712:GrapeSMv01_03g0712.t02:exon4:c.G897C:p.L299L,)	GrapeSMv01_03g0716	PREDICTED: ADP-ribosylation factor-like protein 5 [Vitis vinifera]	7294179	7301764	7586	-45011	2	7249168;-45011;G;C;0.256756756756757;9.13908838485358;exon,synonymous(GrapeSMv01_03g0712:GrapeSMv01_03g0712.t04:exon4:c.G897C:p.L299L,GrapeSMv01_03g0712:GrapeSMv01_03g0712.t03:exon4:c.G897C:p.L299L,GrapeSMv01_03g0712:GrapeSMv01_03g0712.t01:exon4:c.G897C:p.L299L,GrapeSMv01_03g0712:GrapeSMv01_03g0712.t02:exon4:c.G897C:p.L299L,)	7350940;49176;A;G;0.277027027027027;7.94429836194372;downstream,GrapeSMv01_03g0719
40	Hic_asm_2	7300940	7400940	100001	1	7350940	A	G	0.277027	7.9443	downstream(GrapeSMv01_03g0719)	GrapeSMv01_03g0717	PREDICTED: pyruvate kinase isozyme A, chloroplastic [Vitis vinifera]	7315213	7330406	15194	20534	1	7350940;20534;A;G;0.277027027027027;7.94429836194372;downstream,GrapeSMv01_03g0719
40	Hic_asm_2	7300940	7400940	100001	1	7350940	A	G	0.277027	7.9443	downstream(GrapeSMv01_03g0719)	GrapeSMv01_03g0718	hypothetical protein CK203_102817 [Vitis vinifera]	7343132	7347559	4428	3381	1	7350940;3381;A;G;0.277027027027027;7.94429836194372;downstream,GrapeSMv01_03g0719
40	Hic_asm_2	7300940	7400940	100001	1	7350940	A	G	0.277027	7.9443	downstream(GrapeSMv01_03g0719)	GrapeSMv01_03g0719	PREDICTED: GDP-mannose 3,5-epimerase 2 isoform X1 [Vitis vinifera]	7351670	7356733	5064	-730	1	7350940;-730;A;G;0.277027027027027;7.94429836194372;downstream,GrapeSMv01_03g0719
40	Hic_asm_2	7300940	7400940	100001	1	7350940	A	G	0.277027	7.9443	downstream(GrapeSMv01_03g0719)	GrapeSMv01_03g0720	PREDICTED: armadillo repeat-containing protein LFR [Vitis vinifera]	7364802	7380277	15476	-13862	1	7350940;-13862;A;G;0.277027027027027;7.94429836194372;downstream,GrapeSMv01_03g0719
40	Hic_asm_2	7300940	7400940	100001	1	7350940	A	G	0.277027	7.9443	downstream(GrapeSMv01_03g0719)	GrapeSMv01_03g0721	Very-long-chain 3-ketoacyl-CoA synthase [Corchorus capsularis]	7382353	7384449	2097	-31413	1	7350940;-31413;A;G;0.277027027027027;7.94429836194372;downstream,GrapeSMv01_03g0719
40	Hic_asm_2	7300940	7400940	100001	1	7350940	A	G	0.277027	7.9443	downstream(GrapeSMv01_03g0719)	GrapeSMv01_03g0722	PREDICTED: uncharacterized protein LOC100257935 [Vitis vinifera]	7393234	7403584	10351	-42294	2	7350940;-42294;A;G;0.277027027027027;7.94429836194372;downstream,GrapeSMv01_03g0719	7451583;47999;A;T;0.0571428571428571;6.50179589587112;downstream,GrapeSMv01_03g0727
41	Hic_asm_2	7401583	7501583	100001	1	7451583	A	T	0.0571429	6.5018	downstream(GrapeSMv01_03g0727)	GrapeSMv01_03g0723	PREDICTED: U-box domain-containing protein 43 [Vitis vinifera]	7404047	7414881	10835	36702	1	7451583;36702;A;T;0.0571428571428571;6.50179589587112;downstream,GrapeSMv01_03g0727
41	Hic_asm_2	7401583	7501583	100001	1	7451583	A	T	0.0571429	6.5018	downstream(GrapeSMv01_03g0727)	GrapeSMv01_03g0724	CBL-interacting protein kinase 20 [Vitis amurensis]	7427488	7429459	1972	22124	1	7451583;22124;A;T;0.0571428571428571;6.50179589587112;downstream,GrapeSMv01_03g0727
41	Hic_asm_2	7401583	7501583	100001	1	7451583	A	T	0.0571429	6.5018	downstream(GrapeSMv01_03g0727)	GrapeSMv01_03g0725	PREDICTED: pentatricopeptide repeat-containing protein At3g23020 [Vitis vinifera]	7430561	7433884	3324	17699	1	7451583;17699;A;T;0.0571428571428571;6.50179589587112;downstream,GrapeSMv01_03g0727
41	Hic_asm_2	7401583	7501583	100001	1	7451583	A	T	0.0571429	6.5018	downstream(GrapeSMv01_03g0727)	GrapeSMv01_03g0726	PREDICTED: acylamino-acid-releasing enzyme isoform X1 [Vitis vinifera]	7437008	7444428	7421	7155	1	7451583;7155;A;T;0.0571428571428571;6.50179589587112;downstream,GrapeSMv01_03g0727
41	Hic_asm_2	7401583	7501583	100001	1	7451583	A	T	0.0571429	6.5018	downstream(GrapeSMv01_03g0727)	GrapeSMv01_03g0727	PREDICTED: photosynthetic NDH subunit of subcomplex B 5, chloroplastic [Vitis vinifera]	7449322	7451293	1972	290	1	7451583;290;A;T;0.0571428571428571;6.50179589587112;downstream,GrapeSMv01_03g0727
41	Hic_asm_2	7401583	7501583	100001	1	7451583	A	T	0.0571429	6.5018	downstream(GrapeSMv01_03g0727)	GrapeSMv01_03g0728	Serine/threonine receptor-like kinase NFP [Vitis vinifera]	7453750	7457401	3652	-2167	1	7451583;-2167;A;T;0.0571428571428571;6.50179589587112;downstream,GrapeSMv01_03g0727
41	Hic_asm_2	7401583	7501583	100001	1	7451583	A	T	0.0571429	6.5018	downstream(GrapeSMv01_03g0727)	GrapeSMv01_03g0729	PREDICTED: transcription factor UNE12 [Vitis vinifera]	7461738	7468302	6565	-10155	1	7451583;-10155;A;T;0.0571428571428571;6.50179589587112;downstream,GrapeSMv01_03g0727
41	Hic_asm_2	7401583	7501583	100001	1	7451583	A	T	0.0571429	6.5018	downstream(GrapeSMv01_03g0727)	GrapeSMv01_03g0730	PREDICTED: putative ion channel POLLUX-like 2 [Vitis vinifera]	7477982	7506939	28958	-26399	1	7451583;-26399;A;T;0.0571428571428571;6.50179589587112;downstream,GrapeSMv01_03g0727
42	Hic_asm_2	7701713	7801713	100001	1	7751713	T	G	0.305195	6.33067	intronic(GrapeSMv01_03g0756)	GrapeSMv01_03g0754	PREDICTED: uncharacterized protein LOC100244302 isoform X1 [Vitis vinifera]	7701623	7713950	12328	37763	1	7751713;37763;T;G;0.305194805194805;6.3306730759089;intronic,GrapeSMv01_03g0756
42	Hic_asm_2	7701713	7801713	100001	1	7751713	T	G	0.305195	6.33067	intronic(GrapeSMv01_03g0756)	GrapeSMv01_03g0755	PREDICTED: uncharacterized protein LOC100263172 [Vitis vinifera]	7716935	7726630	9696	25083	1	7751713;25083;T;G;0.305194805194805;6.3306730759089;intronic,GrapeSMv01_03g0756
42	Hic_asm_2	7701713	7801713	100001	1	7751713	T	G	0.305195	6.33067	intronic(GrapeSMv01_03g0756)	GrapeSMv01_03g0756	unnamed protein product, partial [Vitis vinifera]	7747688	7752444	4757	0	1	7751713;0;T;G;0.305194805194805;6.3306730759089;intronic,GrapeSMv01_03g0756
42	Hic_asm_2	7701713	7801713	100001	1	7751713	T	G	0.305195	6.33067	intronic(GrapeSMv01_03g0756)	GrapeSMv01_03g0757	PREDICTED: uncharacterized protein At2g34160 [Vitis vinifera]	7758165	7759496	1332	-6452	1	7751713;-6452;T;G;0.305194805194805;6.3306730759089;intronic,GrapeSMv01_03g0756
42	Hic_asm_2	7701713	7801713	100001	1	7751713	T	G	0.305195	6.33067	intronic(GrapeSMv01_03g0756)	GrapeSMv01_03g0758	PREDICTED: ureidoglycolate hydrolase isoform X1 [Vitis vinifera]	7759779	7769729	9951	-8066	1	7751713;-8066;T;G;0.305194805194805;6.3306730759089;intronic,GrapeSMv01_03g0756
42	Hic_asm_2	7701713	7801713	100001	1	7751713	T	G	0.305195	6.33067	intronic(GrapeSMv01_03g0756)	GrapeSMv01_03g0759	DNA repair protein XRCC4 [Vitis vinifera]	7775981	7780809	4829	-24268	1	7751713;-24268;T;G;0.305194805194805;6.3306730759089;intronic,GrapeSMv01_03g0756
42	Hic_asm_2	7701713	7801713	100001	1	7751713	T	G	0.305195	6.33067	intronic(GrapeSMv01_03g0756)	GrapeSMv01_03g0760	no	7780994	7782375	1382	-29281	1	7751713;-29281;T;G;0.305194805194805;6.3306730759089;intronic,GrapeSMv01_03g0756
42	Hic_asm_2	7701713	7801713	100001	1	7751713	T	G	0.305195	6.33067	intronic(GrapeSMv01_03g0756)	GrapeSMv01_03g0761	Disease resistance protein RPM1 [Vitis vinifera]	7783536	7786545	3010	-31823	1	7751713;-31823;T;G;0.305194805194805;6.3306730759089;intronic,GrapeSMv01_03g0756
42	Hic_asm_2	7701713	7801713	100001	1	7751713	T	G	0.305195	6.33067	intronic(GrapeSMv01_03g0756)	GrapeSMv01_03g0762	hypothetical protein VITISV_004156 [Vitis vinifera]	7791822	7795183	3362	-40109	1	7751713;-40109;T;G;0.305194805194805;6.3306730759089;intronic,GrapeSMv01_03g0756
42	Hic_asm_2	7701713	7801713	100001	1	7751713	T	G	0.305195	6.33067	intronic(GrapeSMv01_03g0756)	GrapeSMv01_03g0763	PREDICTED: uncharacterized protein LOC104878720 [Vitis vinifera]	7797335	7802088	4754	-45622	1	7751713;-45622;T;G;0.305194805194805;6.3306730759089;intronic,GrapeSMv01_03g0756
43	Hic_asm_2	8621146	8721146	100001	1	8671146	T	C	0.0694444	6.23486	exon,synonymous(GrapeSMv01_03g0826:GrapeSMv01_03g0826.t01:exon1:c.A114G:p.K38K,)	GrapeSMv01_03g0824	Ethylene-responsive transcription factor 1B [Vitis vinifera]	8638234	8639043	810	32103	1	8671146;32103;T;C;0.0694444444444444;6.23486469576431;exon,synonymous(GrapeSMv01_03g0826:GrapeSMv01_03g0826.t01:exon1:c.A114G:p.K38K,)
43	Hic_asm_2	8621146	8721146	100001	1	8671146	T	C	0.0694444	6.23486	exon,synonymous(GrapeSMv01_03g0826:GrapeSMv01_03g0826.t01:exon1:c.A114G:p.K38K,)	GrapeSMv01_03g0825	putative proline-rich cell wall protein [Vitis vinifera]	8649973	8650924	952	20222	1	8671146;20222;T;C;0.0694444444444444;6.23486469576431;exon,synonymous(GrapeSMv01_03g0826:GrapeSMv01_03g0826.t01:exon1:c.A114G:p.K38K,)
43	Hic_asm_2	8621146	8721146	100001	1	8671146	T	C	0.0694444	6.23486	exon,synonymous(GrapeSMv01_03g0826:GrapeSMv01_03g0826.t01:exon1:c.A114G:p.K38K,)	GrapeSMv01_03g0826	PREDICTED: early nodulin-75-like [Vitis vinifera]	8670265	8671266	1002	0	1	8671146;0;T;C;0.0694444444444444;6.23486469576431;exon,synonymous(GrapeSMv01_03g0826:GrapeSMv01_03g0826.t01:exon1:c.A114G:p.K38K,)
43	Hic_asm_2	8621146	8721146	100001	1	8671146	T	C	0.0694444	6.23486	exon,synonymous(GrapeSMv01_03g0826:GrapeSMv01_03g0826.t01:exon1:c.A114G:p.K38K,)	GrapeSMv01_03g0827	PREDICTED: LOW QUALITY PROTEIN: uncharacterized protein LOC100251179 [Vitis vinifera]	8677537	8678388	852	-6391	1	8671146;-6391;T;C;0.0694444444444444;6.23486469576431;exon,synonymous(GrapeSMv01_03g0826:GrapeSMv01_03g0826.t01:exon1:c.A114G:p.K38K,)
43	Hic_asm_2	8621146	8721146	100001	1	8671146	T	C	0.0694444	6.23486	exon,synonymous(GrapeSMv01_03g0826:GrapeSMv01_03g0826.t01:exon1:c.A114G:p.K38K,)	GrapeSMv01_03g0828	hypothetical protein VITISV_044180 [Vitis vinifera]	8678480	8679382	903	-7334	1	8671146;-7334;T;C;0.0694444444444444;6.23486469576431;exon,synonymous(GrapeSMv01_03g0826:GrapeSMv01_03g0826.t01:exon1:c.A114G:p.K38K,)
43	Hic_asm_2	8621146	8721146	100001	1	8671146	T	C	0.0694444	6.23486	exon,synonymous(GrapeSMv01_03g0826:GrapeSMv01_03g0826.t01:exon1:c.A114G:p.K38K,)	GrapeSMv01_03g0829	Repetitive proline-rich cell wall protein 2 [Vitis vinifera]	8690419	8691375	957	-19273	1	8671146;-19273;T;C;0.0694444444444444;6.23486469576431;exon,synonymous(GrapeSMv01_03g0826:GrapeSMv01_03g0826.t01:exon1:c.A114G:p.K38K,)
43	Hic_asm_2	8621146	8721146	100001	1	8671146	T	C	0.0694444	6.23486	exon,synonymous(GrapeSMv01_03g0826:GrapeSMv01_03g0826.t01:exon1:c.A114G:p.K38K,)	GrapeSMv01_03g0830	PREDICTED: early nodulin-75-like [Vitis vinifera]	8714279	8714752	474	-43133	1	8671146;-43133;T;C;0.0694444444444444;6.23486469576431;exon,synonymous(GrapeSMv01_03g0826:GrapeSMv01_03g0826.t01:exon1:c.A114G:p.K38K,)
44	Hic_asm_2	9226168	9326168	100001	1	9276168	T	G	0.0547945	6.07671	intronic(GrapeSMv01_03g0872)	GrapeSMv01_03g0871	PREDICTED: myb-related protein Myb4 [Vitis vinifera]	9233294	9234896	1603	41272	1	9276168;41272;T;G;0.0547945205479452;6.07671193225408;intronic,GrapeSMv01_03g0872
44	Hic_asm_2	9226168	9326168	100001	1	9276168	T	G	0.0547945	6.07671	intronic(GrapeSMv01_03g0872)	GrapeSMv01_03g0872	PREDICTED: pre-mRNA-splicing factor SLU7 [Vitis vinifera]	9262073	9276861	14789	0	1	9276168;0;T;G;0.0547945205479452;6.07671193225408;intronic,GrapeSMv01_03g0872
44	Hic_asm_2	9226168	9326168	100001	1	9276168	T	G	0.0547945	6.07671	intronic(GrapeSMv01_03g0872)	GrapeSMv01_03g0873	hypothetical protein CK203_042810 [Vitis vinifera]	9277064	9278252	1189	-896	1	9276168;-896;T;G;0.0547945205479452;6.07671193225408;intronic,GrapeSMv01_03g0872
44	Hic_asm_2	9226168	9326168	100001	1	9276168	T	G	0.0547945	6.07671	intronic(GrapeSMv01_03g0872)	GrapeSMv01_03g0874	hypothetical protein VITISV_018696 [Vitis vinifera]	9290823	9291630	808	-14655	1	9276168;-14655;T;G;0.0547945205479452;6.07671193225408;intronic,GrapeSMv01_03g0872
44	Hic_asm_2	9226168	9326168	100001	1	9276168	T	G	0.0547945	6.07671	intronic(GrapeSMv01_03g0872)	GrapeSMv01_03g0875	PREDICTED: glutathione transferase GST 23 [Vitis vinifera]	9301086	9301893	808	-24918	1	9276168;-24918;T;G;0.0547945205479452;6.07671193225408;intronic,GrapeSMv01_03g0872
44	Hic_asm_2	9226168	9326168	100001	1	9276168	T	G	0.0547945	6.07671	intronic(GrapeSMv01_03g0872)	GrapeSMv01_03g0876	Protein tas [Vitis vinifera]	9312443	9340090	27648	-36275	1	9276168;-36275;T;G;0.0547945205479452;6.07671193225408;intronic,GrapeSMv01_03g0872
44	Hic_asm_2	9226168	9326168	100001	1	9276168	T	G	0.0547945	6.07671	intronic(GrapeSMv01_03g0872)	GrapeSMv01_03g0877	unnamed protein product, partial [Vitis vinifera]	9312509	9324813	12305	-36341	1	9276168;-36341;T;G;0.0547945205479452;6.07671193225408;intronic,GrapeSMv01_03g0872
44	Hic_asm_2	9226168	9326168	100001	1	9276168	T	G	0.0547945	6.07671	intronic(GrapeSMv01_03g0872)	GrapeSMv01_03g0878	Glutathione transferase GST 23 [Vitis vinifera]	9325537	9326345	809	-49369	1	9276168;-49369;T;G;0.0547945205479452;6.07671193225408;intronic,GrapeSMv01_03g0872
45	Hic_asm_2	9617885	9717885	100001	1	9667885	G	A	0.0608108	6.0143	intronic(GrapeSMv01_03g0896)	GrapeSMv01_03g0892	PREDICTED: epsin-2 [Vitis vinifera]	9616490	9617959	1470	49926	1	9667885;49926;G;A;0.0608108108108108;6.01429794640657;intronic,GrapeSMv01_03g0896
45	Hic_asm_2	9617885	9717885	100001	1	9667885	G	A	0.0608108	6.0143	intronic(GrapeSMv01_03g0896)	GrapeSMv01_03g0893	PREDICTED: putative pentatricopeptide repeat-containing protein At3g15130 [Vitis vinifera]	9629527	9632341	2815	35544	1	9667885;35544;G;A;0.0608108108108108;6.01429794640657;intronic,GrapeSMv01_03g0896
45	Hic_asm_2	9617885	9717885	100001	1	9667885	G	A	0.0608108	6.0143	intronic(GrapeSMv01_03g0896)	GrapeSMv01_03g0894	PREDICTED: uncharacterized protein LOC100251059 isoform X1 [Vitis vinifera]	9641297	9651657	10361	16228	1	9667885;16228;G;A;0.0608108108108108;6.01429794640657;intronic,GrapeSMv01_03g0896
45	Hic_asm_2	9617885	9717885	100001	1	9667885	G	A	0.0608108	6.0143	intronic(GrapeSMv01_03g0896)	GrapeSMv01_03g0895	putative protein phosphatase 2C-like protein 44 [Vitis vinifera]	9651102	9654382	3281	13503	1	9667885;13503;G;A;0.0608108108108108;6.01429794640657;intronic,GrapeSMv01_03g0896
45	Hic_asm_2	9617885	9717885	100001	1	9667885	G	A	0.0608108	6.0143	intronic(GrapeSMv01_03g0896)	GrapeSMv01_03g0896	PREDICTED: uncharacterized protein LOC104879293 isoform X1 [Vitis vinifera]	9666329	9675250	8922	0	1	9667885;0;G;A;0.0608108108108108;6.01429794640657;intronic,GrapeSMv01_03g0896
45	Hic_asm_2	9617885	9717885	100001	1	9667885	G	A	0.0608108	6.0143	intronic(GrapeSMv01_03g0896)	GrapeSMv01_03g0897	PREDICTED: uncharacterized protein LOC104879293 isoform X1 [Vitis vinifera]	9675325	9676026	702	-7440	1	9667885;-7440;G;A;0.0608108108108108;6.01429794640657;intronic,GrapeSMv01_03g0896
45	Hic_asm_2	9617885	9717885	100001	1	9667885	G	A	0.0608108	6.0143	intronic(GrapeSMv01_03g0896)	GrapeSMv01_03g0898	PREDICTED: uncharacterized protein LOC104879293 isoform X2 [Vitis vinifera]	9676180	9678183	2004	-8295	1	9667885;-8295;G;A;0.0608108108108108;6.01429794640657;intronic,GrapeSMv01_03g0896
45	Hic_asm_2	9617885	9717885	100001	1	9667885	G	A	0.0608108	6.0143	intronic(GrapeSMv01_03g0896)	GrapeSMv01_03g0899	unnamed protein product, partial [Vitis vinifera]	9679421	9682595	3175	-11536	1	9667885;-11536;G;A;0.0608108108108108;6.01429794640657;intronic,GrapeSMv01_03g0896
45	Hic_asm_2	9617885	9717885	100001	1	9667885	G	A	0.0608108	6.0143	intronic(GrapeSMv01_03g0896)	GrapeSMv01_03g0900	PREDICTED: dCTP pyrophosphatase 1 [Vitis vinifera]	9697338	9698693	1356	-29453	1	9667885;-29453;G;A;0.0608108108108108;6.01429794640657;intronic,GrapeSMv01_03g0896
45	Hic_asm_2	9617885	9717885	100001	1	9667885	G	A	0.0608108	6.0143	intronic(GrapeSMv01_03g0896)	GrapeSMv01_03g0901	unnamed protein product, partial [Vitis vinifera]	9701283	9710542	9260	-33398	1	9667885;-33398;G;A;0.0608108108108108;6.01429794640657;intronic,GrapeSMv01_03g0896
45	Hic_asm_2	9617885	9717885	100001	1	9667885	G	A	0.0608108	6.0143	intronic(GrapeSMv01_03g0896)	GrapeSMv01_03g0902	PREDICTED: CRIB domain-containing protein RIC5 [Vitis vinifera]	9712672	9713679	1008	-44787	1	9667885;-44787;G;A;0.0608108108108108;6.01429794640657;intronic,GrapeSMv01_03g0896
45	Hic_asm_2	9617885	9717885	100001	1	9667885	G	A	0.0608108	6.0143	intronic(GrapeSMv01_03g0896)	GrapeSMv01_03g0903	hypothetical protein VITISV_002804 [Vitis vinifera]	9716255	9721249	4995	-48370	1	9667885;-48370;G;A;0.0608108108108108;6.01429794640657;intronic,GrapeSMv01_03g0896
46	Hic_asm_2	10314189	10414189	100001	1	10364189	T	A	0.0666667	7.23787	exon,synonymous(GrapeSMv01_03g0952:GrapeSMv01_03g0952.t01:exon7:c.A2361T:p.V787V,)	GrapeSMv01_03g0947	PREDICTED: uncharacterized protein LOC104879302 [Vitis vinifera]	10312037	10317832	5796	46357	1	10364189;46357;T;A;0.0666666666666667;7.2378719664143;exon,synonymous(GrapeSMv01_03g0952:GrapeSMv01_03g0952.t01:exon7:c.A2361T:p.V787V,)
46	Hic_asm_2	10314189	10414189	100001	1	10364189	T	A	0.0666667	7.23787	exon,synonymous(GrapeSMv01_03g0952:GrapeSMv01_03g0952.t01:exon7:c.A2361T:p.V787V,)	GrapeSMv01_03g0948	PREDICTED: eukaryotic translation initiation factor [Vitis vinifera]	10343444	10355120	11677	9069	1	10364189;9069;T;A;0.0666666666666667;7.2378719664143;exon,synonymous(GrapeSMv01_03g0952:GrapeSMv01_03g0952.t01:exon7:c.A2361T:p.V787V,)
46	Hic_asm_2	10314189	10414189	100001	1	10364189	T	A	0.0666667	7.23787	exon,synonymous(GrapeSMv01_03g0952:GrapeSMv01_03g0952.t01:exon7:c.A2361T:p.V787V,)	GrapeSMv01_03g0949	PREDICTED: protein PROTON GRADIENT REGULATION 5, chloroplastic [Vitis vinifera]	10343447	10344413	967	19776	1	10364189;19776;T;A;0.0666666666666667;7.2378719664143;exon,synonymous(GrapeSMv01_03g0952:GrapeSMv01_03g0952.t01:exon7:c.A2361T:p.V787V,)
46	Hic_asm_2	10314189	10414189	100001	1	10364189	T	A	0.0666667	7.23787	exon,synonymous(GrapeSMv01_03g0952:GrapeSMv01_03g0952.t01:exon7:c.A2361T:p.V787V,)	GrapeSMv01_03g0950	PREDICTED: peroxygenase [Vitis vinifera]	10356357	10358075	1719	6114	1	10364189;6114;T;A;0.0666666666666667;7.2378719664143;exon,synonymous(GrapeSMv01_03g0952:GrapeSMv01_03g0952.t01:exon7:c.A2361T:p.V787V,)
46	Hic_asm_2	10314189	10414189	100001	1	10364189	T	A	0.0666667	7.23787	exon,synonymous(GrapeSMv01_03g0952:GrapeSMv01_03g0952.t01:exon7:c.A2361T:p.V787V,)	GrapeSMv01_03g0951	60S ribosomal protein L23 [Zea mays]	10358668	10361369	2702	2820	1	10364189;2820;T;A;0.0666666666666667;7.2378719664143;exon,synonymous(GrapeSMv01_03g0952:GrapeSMv01_03g0952.t01:exon7:c.A2361T:p.V787V,)
46	Hic_asm_2	10314189	10414189	100001	1	10364189	T	A	0.0666667	7.23787	exon,synonymous(GrapeSMv01_03g0952:GrapeSMv01_03g0952.t01:exon7:c.A2361T:p.V787V,)	GrapeSMv01_03g0952	PREDICTED: probable inactive histone-lysine N-methyltransferase SUVR2 [Vitis vinifera]	10363306	10370902	7597	0	1	10364189;0;T;A;0.0666666666666667;7.2378719664143;exon,synonymous(GrapeSMv01_03g0952:GrapeSMv01_03g0952.t01:exon7:c.A2361T:p.V787V,)
46	Hic_asm_2	10314189	10414189	100001	1	10364189	T	A	0.0666667	7.23787	exon,synonymous(GrapeSMv01_03g0952:GrapeSMv01_03g0952.t01:exon7:c.A2361T:p.V787V,)	GrapeSMv01_03g0953	hypothetical protein CK203_003618 [Vitis vinifera]	10379512	10381161	1650	-15323	1	10364189;-15323;T;A;0.0666666666666667;7.2378719664143;exon,synonymous(GrapeSMv01_03g0952:GrapeSMv01_03g0952.t01:exon7:c.A2361T:p.V787V,)
46	Hic_asm_2	10314189	10414189	100001	1	10364189	T	A	0.0666667	7.23787	exon,synonymous(GrapeSMv01_03g0952:GrapeSMv01_03g0952.t01:exon7:c.A2361T:p.V787V,)	GrapeSMv01_03g0954	hypothetical protein CK203_035854 [Vitis vinifera]	10397699	10400182	2484	-33510	1	10364189;-33510;T;A;0.0666666666666667;7.2378719664143;exon,synonymous(GrapeSMv01_03g0952:GrapeSMv01_03g0952.t01:exon7:c.A2361T:p.V787V,)
46	Hic_asm_2	10314189	10414189	100001	1	10364189	T	A	0.0666667	7.23787	exon,synonymous(GrapeSMv01_03g0952:GrapeSMv01_03g0952.t01:exon7:c.A2361T:p.V787V,)	GrapeSMv01_03g0955	no	10401491	10401796	306	-37302	1	10364189;-37302;T;A;0.0666666666666667;7.2378719664143;exon,synonymous(GrapeSMv01_03g0952:GrapeSMv01_03g0952.t01:exon7:c.A2361T:p.V787V,)
46	Hic_asm_2	10314189	10414189	100001	1	10364189	T	A	0.0666667	7.23787	exon,synonymous(GrapeSMv01_03g0952:GrapeSMv01_03g0952.t01:exon7:c.A2361T:p.V787V,)	GrapeSMv01_03g0956	PREDICTED: uncharacterized protein LOC100242670 isoform X2 [Vitis vinifera]	10406775	10409559	2785	-42586	1	10364189;-42586;T;A;0.0666666666666667;7.2378719664143;exon,synonymous(GrapeSMv01_03g0952:GrapeSMv01_03g0952.t01:exon7:c.A2361T:p.V787V,)
47	Hic_asm_2	10419682	10519682	100001	1	10469682	G	A	0.0616438	6.93363	intronic(GrapeSMv01_03g0960)	GrapeSMv01_03g0957	Transposon Ty3-G Gag-Pol polyprotein [Vitis vinifera]	10428180	10429108	929	40574	1	10469682;40574;G;A;0.0616438356164384;6.93362673352801;intronic,GrapeSMv01_03g0960
47	Hic_asm_2	10419682	10519682	100001	1	10469682	G	A	0.0616438	6.93363	intronic(GrapeSMv01_03g0960)	GrapeSMv01_03g0958	hypothetical protein CK203_018936 [Vitis vinifera]	10431802	10432207	406	37475	1	10469682;37475;G;A;0.0616438356164384;6.93362673352801;intronic,GrapeSMv01_03g0960
47	Hic_asm_2	10419682	10519682	100001	1	10469682	G	A	0.0616438	6.93363	intronic(GrapeSMv01_03g0960)	GrapeSMv01_03g0959	hypothetical protein CK203_016034 [Vitis vinifera]	10438466	10438881	416	30801	1	10469682;30801;G;A;0.0616438356164384;6.93362673352801;intronic,GrapeSMv01_03g0960
47	Hic_asm_2	10419682	10519682	100001	1	10469682	G	A	0.0616438	6.93363	intronic(GrapeSMv01_03g0960)	GrapeSMv01_03g0960	PREDICTED: pre-mRNA-processing factor 19 [Vitis vinifera]	10453248	10473067	19820	0	1	10469682;0;G;A;0.0616438356164384;6.93362673352801;intronic,GrapeSMv01_03g0960
47	Hic_asm_2	10419682	10519682	100001	1	10469682	G	A	0.0616438	6.93363	intronic(GrapeSMv01_03g0960)	GrapeSMv01_03g0961	PREDICTED: oxidation resistance protein 1 isoform X1 [Vitis vinifera]	10473297	10478837	5541	-3615	1	10469682;-3615;G;A;0.0616438356164384;6.93362673352801;intronic,GrapeSMv01_03g0960
47	Hic_asm_2	10419682	10519682	100001	1	10469682	G	A	0.0616438	6.93363	intronic(GrapeSMv01_03g0960)	GrapeSMv01_03g0962	hypothetical protein VITISV_018684 [Vitis vinifera]	10490444	10492932	2489	-20762	1	10469682;-20762;G;A;0.0616438356164384;6.93362673352801;intronic,GrapeSMv01_03g0960
47	Hic_asm_2	10419682	10519682	100001	1	10469682	G	A	0.0616438	6.93363	intronic(GrapeSMv01_03g0960)	GrapeSMv01_03g0963	PREDICTED: mitochondrial import receptor subunit TOM9-2 [Vitis vinifera]	10493395	10495418	2024	-23713	1	10469682;-23713;G;A;0.0616438356164384;6.93362673352801;intronic,GrapeSMv01_03g0960
47	Hic_asm_2	10419682	10519682	100001	1	10469682	G	A	0.0616438	6.93363	intronic(GrapeSMv01_03g0960)	GrapeSMv01_03g0964	PREDICTED: uncharacterized protein LOC100249317 isoform X2 [Vitis vinifera]	10506841	10514023	7183	-37159	1	10469682;-37159;G;A;0.0616438356164384;6.93362673352801;intronic,GrapeSMv01_03g0960
48	Hic_asm_2	11176812	11305925	129114	3	11226812	G	A	0.207143	7.79348	intronic(GrapeSMv01_03g1008)	GrapeSMv01_03g1006	no	11199546	11204629	5084	22183	2	11226812;22183;G;A;0.207142857142857;7.79347877643181;intronic,GrapeSMv01_03g1008	11237179;32550;A;G;0.06;6.34097525549556;intronic,GrapeSMv01_03g1008
48	Hic_asm_2	11176812	11305925	129114	3	11226812	G	A	0.207143	7.79348	intronic(GrapeSMv01_03g1008)	GrapeSMv01_03g1007	PREDICTED: probable folate-biopterin transporter 8, chloroplastic isoform X1 [Vitis vinifera]	11207167	11210969	3803	15843	3	11226812;15843;G;A;0.207142857142857;7.79347877643181;intronic,GrapeSMv01_03g1008	11237179;26210;A;G;0.06;6.34097525549556;intronic,GrapeSMv01_03g1008	11255925;44956;G;A;0.236486486486486;6.72480915873655;intronic,GrapeSMv01_03g1008
48	Hic_asm_2	11176812	11305925	129114	3	11226812	G	A	0.207143	7.79348	intronic(GrapeSMv01_03g1008)	GrapeSMv01_03g1008	PREDICTED: haloacid dehalogenase-like hydrolase domain-containing protein At2g33255 [Vitis vinifera]	11220911	11265494	44584	0	3	11226812;0;G;A;0.207142857142857;7.79347877643181;intronic,GrapeSMv01_03g1008	11237179;0;A;G;0.06;6.34097525549556;intronic,GrapeSMv01_03g1008	11255925;0;G;A;0.236486486486486;6.72480915873655;intronic,GrapeSMv01_03g1008
48	Hic_asm_2	11176812	11305925	129114	3	11226812	G	A	0.207143	7.79348	intronic(GrapeSMv01_03g1008)	GrapeSMv01_03g1009	hypothetical protein VITISV_032702 [Vitis vinifera]	11281554	11283603	2050	-54742	2	11237179;-44375;A;G;0.06;6.34097525549556;intronic,GrapeSMv01_03g1008	11255925;-25629;G;A;0.236486486486486;6.72480915873655;intronic,GrapeSMv01_03g1008
48	Hic_asm_2	11176812	11305925	129114	3	11226812	G	A	0.207143	7.79348	intronic(GrapeSMv01_03g1008)	GrapeSMv01_03g1010	PREDICTED: DEAD-box ATP-dependent RNA helicase 13 isoform X2 [Vitis vinifera]	11296149	11338303	42155	-69337	1	11255925;-40224;G;A;0.236486486486486;6.72480915873655;intronic,GrapeSMv01_03g1008
49	Hic_asm_2	11836997	11936997	100001	1	11886997	C	T	0.288732	6.26876	intronic(GrapeSMv01_03g1029)	GrapeSMv01_03g1029	PREDICTED: myosin-6-like [Nelumbo nucifera]	11807052	11949942	142891	0	2	11886997;0;C;T;0.288732394366197;6.26875614838067;intronic,GrapeSMv01_03g1029	11965200;15258;G;A;0.236486486486486;9.38188346805575;intronic,GrapeSMv01_03g1031
50	Hic_asm_2	11915200	12015200	100001	1	11965200	G	A	0.236486	9.38188	intronic(GrapeSMv01_03g1031)	GrapeSMv01_03g1030	probable indole-3-pyruvate monooxygenase YUCCA7 [Camellia sinensis]	11956408	11957928	1521	7272	1	11965200;7272;G;A;0.236486486486486;9.38188346805575;intronic,GrapeSMv01_03g1031
50	Hic_asm_2	11915200	12015200	100001	1	11965200	G	A	0.236486	9.38188	intronic(GrapeSMv01_03g1031)	GrapeSMv01_03g1031	PREDICTED: 7-hydroxymethyl chlorophyll a reductase, chloroplastic isoform X1 [Vitis vinifera]	11961213	11976926	15714	0	1	11965200;0;G;A;0.236486486486486;9.38188346805575;intronic,GrapeSMv01_03g1031
51	Hic_asm_2	12814436	12934225	119790	2	12864436	C	T	0.0649351	6.03705	intronic(GrapeSMv01_03g1081)	GrapeSMv01_03g1078	PREDICTED: beta-glucuronosyltransferase GlcAT14A [Vitis vinifera]	12826163	12832180	6018	32256	1	12864436;32256;C;T;0.0649350649350649;6.03704856955999;intronic,GrapeSMv01_03g1081
51	Hic_asm_2	12814436	12934225	119790	2	12864436	C	T	0.0649351	6.03705	intronic(GrapeSMv01_03g1081)	GrapeSMv01_03g1079	PREDICTED: probable serine/threonine-protein kinase abkC [Vitis vinifera]	12836157	12841525	5369	22911	2	12864436;22911;C;T;0.0649350649350649;6.03704856955999;intronic,GrapeSMv01_03g1081	12884225;42700;A;G;0.0616438356164384;6.00720682482013;intronic,GrapeSMv01_03g1081
51	Hic_asm_2	12814436	12934225	119790	2	12864436	C	T	0.0649351	6.03705	intronic(GrapeSMv01_03g1081)	GrapeSMv01_03g1080	Vesicle-associated membrane protein 714 [Vitis vinifera]	12851844	12852790	947	11646	2	12864436;11646;C;T;0.0649350649350649;6.03704856955999;intronic,GrapeSMv01_03g1081	12884225;31435;A;G;0.0616438356164384;6.00720682482013;intronic,GrapeSMv01_03g1081
51	Hic_asm_2	12814436	12934225	119790	2	12864436	C	T	0.0649351	6.03705	intronic(GrapeSMv01_03g1081)	GrapeSMv01_03g1081	PREDICTED: GDT1-like protein 2, chloroplastic [Vitis vinifera]	12862344	12896818	34475	0	2	12864436;0;C;T;0.0649350649350649;6.03704856955999;intronic,GrapeSMv01_03g1081	12884225;0;A;G;0.0616438356164384;6.00720682482013;intronic,GrapeSMv01_03g1081
51	Hic_asm_2	12814436	12934225	119790	2	12864436	C	T	0.0649351	6.03705	intronic(GrapeSMv01_03g1081)	GrapeSMv01_03g1082	PREDICTED: GATA transcription factor 1 isoform X1 [Vitis vinifera]	12912029	12914968	2940	-47593	2	12864436;-47593;C;T;0.0649350649350649;6.03704856955999;intronic,GrapeSMv01_03g1081	12884225;-27804;A;G;0.0616438356164384;6.00720682482013;intronic,GrapeSMv01_03g1081
52	Hic_asm_2	13542731	13642731	100001	1	13592731	G	A	0.0657895	6.00552	intronic(GrapeSMv01_03g1104)	GrapeSMv01_03g1104	hypothetical protein VITISV_037878 [Vitis vinifera]	13565377	13613108	47732	0	1	13592731;0;G;A;0.0657894736842105;6.00552429498803;intronic,GrapeSMv01_03g1104
52	Hic_asm_2	13542731	13642731	100001	1	13592731	G	A	0.0657895	6.00552	intronic(GrapeSMv01_03g1104)	GrapeSMv01_03g1105	hypothetical protein VITISV_037879 [Vitis vinifera]	13621381	13623811	2431	-28650	1	13592731;-28650;G;A;0.0657894736842105;6.00552429498803;intronic,GrapeSMv01_03g1104
52	Hic_asm_2	13542731	13642731	100001	1	13592731	G	A	0.0657895	6.00552	intronic(GrapeSMv01_03g1104)	GrapeSMv01_03g1106	Gag-Pol polyprotein [Vitis vinifera]	13623933	13624784	852	-31202	1	13592731;-31202;G;A;0.0657894736842105;6.00552429498803;intronic,GrapeSMv01_03g1104
53	Hic_asm_2	14374012	14474012	100001	1	14424012	C	A	0.0625	6.49268	intronic(GrapeSMv01_03g1127)	GrapeSMv01_03g1125	uncharacterized protein LOC110641343 [Hevea brasiliensis]	14391019	14391729	711	32283	1	14424012;32283;C;A;0.0625;6.49268260950752;intronic,GrapeSMv01_03g1127
53	Hic_asm_2	14374012	14474012	100001	1	14424012	C	A	0.0625	6.49268	intronic(GrapeSMv01_03g1127)	GrapeSMv01_03g1126	hypothetical protein VITISV_030993 [Vitis vinifera]	14395249	14396367	1119	27645	1	14424012;27645;C;A;0.0625;6.49268260950752;intronic,GrapeSMv01_03g1127
53	Hic_asm_2	14374012	14474012	100001	1	14424012	C	A	0.0625	6.49268	intronic(GrapeSMv01_03g1127)	GrapeSMv01_03g1127	hypothetical protein VITISV_015320 [Vitis vinifera]	14415311	14427767	12457	0	1	14424012;0;C;A;0.0625;6.49268260950752;intronic,GrapeSMv01_03g1127
53	Hic_asm_2	14374012	14474012	100001	1	14424012	C	A	0.0625	6.49268	intronic(GrapeSMv01_03g1127)	GrapeSMv01_03g1128	PREDICTED: chalcone synthase 1 [Juglans regia]	14454378	14456513	2136	-30366	1	14424012;-30366;C;A;0.0625;6.49268260950752;intronic,GrapeSMv01_03g1127
54	Hic_asm_2	14832129	14932129	100001	1	14882129	A	G	0.0540541	6.0226	intergenic(GrapeSMv01_03g1136(dist=39683),GrapeSMv01_03g1137(dist=37959))	GrapeSMv01_03g1136	PREDICTED: 60S ribosomal protein L13a-4 [Vitis vinifera]	14839070	14842446	3377	39683	1	14882129;39683;A;G;0.0540540540540541;6.02260324426963;intergenic,GrapeSMv01_03g1136(dist=39683),GrapeSMv01_03g1137(dist=37959)
54	Hic_asm_2	14832129	14932129	100001	1	14882129	A	G	0.0540541	6.0226	intergenic(GrapeSMv01_03g1136(dist=39683),GrapeSMv01_03g1137(dist=37959))	GrapeSMv01_03g1137	Cyclin-dependent kinase inhibitor 3 [Vitis vinifera]	14920088	14922371	2284	-37959	1	14882129;-37959;A;G;0.0540540540540541;6.02260324426963;intergenic,GrapeSMv01_03g1136(dist=39683),GrapeSMv01_03g1137(dist=37959)
55	Hic_asm_2	16232453	16332453	100001	1	16282453	G	A	0.056338	8.626	intronic(GrapeSMv01_03g1185)	GrapeSMv01_03g1179	Polyadenylate-binding protein 2 [Vitis vinifera]	16256120	16258875	2756	23578	1	16282453;23578;G;A;0.0563380281690141;8.6260030650455;intronic,GrapeSMv01_03g1185
55	Hic_asm_2	16232453	16332453	100001	1	16282453	G	A	0.056338	8.626	intronic(GrapeSMv01_03g1185)	GrapeSMv01_03g1180	Polyadenylate-binding protein 2 [Vitis vinifera]	16258948	16259214	267	23239	1	16282453;23239;G;A;0.0563380281690141;8.6260030650455;intronic,GrapeSMv01_03g1185
55	Hic_asm_2	16232453	16332453	100001	1	16282453	G	A	0.056338	8.626	intronic(GrapeSMv01_03g1185)	GrapeSMv01_03g1181	PREDICTED: uncharacterized protein LOC109123372 [Vitis vinifera]	16263662	16265797	2136	16656	1	16282453;16656;G;A;0.0563380281690141;8.6260030650455;intronic,GrapeSMv01_03g1185
55	Hic_asm_2	16232453	16332453	100001	1	16282453	G	A	0.056338	8.626	intronic(GrapeSMv01_03g1185)	GrapeSMv01_03g1182	hypothetical protein VITISV_008545 [Vitis vinifera]	16268274	16268510	237	13943	1	16282453;13943;G;A;0.0563380281690141;8.6260030650455;intronic,GrapeSMv01_03g1185
55	Hic_asm_2	16232453	16332453	100001	1	16282453	G	A	0.056338	8.626	intronic(GrapeSMv01_03g1185)	GrapeSMv01_03g1183	PREDICTED: amino-acid permease BAT1 homolog isoform X3 [Vitis vinifera]	16275062	16275478	417	6975	1	16282453;6975;G;A;0.0563380281690141;8.6260030650455;intronic,GrapeSMv01_03g1185
55	Hic_asm_2	16232453	16332453	100001	1	16282453	G	A	0.056338	8.626	intronic(GrapeSMv01_03g1185)	GrapeSMv01_03g1184	hypothetical protein VITISV_012340, partial [Vitis vinifera]	16280096	16280287	192	2166	1	16282453;2166;G;A;0.0563380281690141;8.6260030650455;intronic,GrapeSMv01_03g1185
55	Hic_asm_2	16232453	16332453	100001	1	16282453	G	A	0.056338	8.626	intronic(GrapeSMv01_03g1185)	GrapeSMv01_03g1185	PREDICTED: small subunit processome component 20 homolog [Vitis vinifera]	16281966	16353516	71551	0	1	16282453;0;G;A;0.0563380281690141;8.6260030650455;intronic,GrapeSMv01_03g1185
56	Hic_asm_2	18773750	18873750	100001	1	18823750	G	A	0.0704225	7.95449	intergenic(GrapeSMv01_03g1276(dist=6857),GrapeSMv01_03g1277(dist=10975))	GrapeSMv01_03g1272	unnamed protein product, partial [Vitis vinifera]	18774508	18774773	266	48977	1	18823750;48977;G;A;0.0704225352112676;7.95449199640732;intergenic,GrapeSMv01_03g1276(dist=6857),GrapeSMv01_03g1277(dist=10975)
56	Hic_asm_2	18773750	18873750	100001	1	18823750	G	A	0.0704225	7.95449	intergenic(GrapeSMv01_03g1276(dist=6857),GrapeSMv01_03g1277(dist=10975))	GrapeSMv01_03g1273	unnamed protein product, partial [Vitis vinifera]	18780734	18783612	2879	40138	1	18823750;40138;G;A;0.0704225352112676;7.95449199640732;intergenic,GrapeSMv01_03g1276(dist=6857),GrapeSMv01_03g1277(dist=10975)
56	Hic_asm_2	18773750	18873750	100001	1	18823750	G	A	0.0704225	7.95449	intergenic(GrapeSMv01_03g1276(dist=6857),GrapeSMv01_03g1277(dist=10975))	GrapeSMv01_03g1274	PREDICTED: S-adenosylmethionine decarboxylase proenzyme 4-like [Vitis vinifera]	18785655	18786050	396	37700	1	18823750;37700;G;A;0.0704225352112676;7.95449199640732;intergenic,GrapeSMv01_03g1276(dist=6857),GrapeSMv01_03g1277(dist=10975)
56	Hic_asm_2	18773750	18873750	100001	1	18823750	G	A	0.0704225	7.95449	intergenic(GrapeSMv01_03g1276(dist=6857),GrapeSMv01_03g1277(dist=10975))	GrapeSMv01_03g1275	hypothetical protein VITISV_019809 [Vitis vinifera]	18811595	18814109	2515	9641	1	18823750;9641;G;A;0.0704225352112676;7.95449199640732;intergenic,GrapeSMv01_03g1276(dist=6857),GrapeSMv01_03g1277(dist=10975)
56	Hic_asm_2	18773750	18873750	100001	1	18823750	G	A	0.0704225	7.95449	intergenic(GrapeSMv01_03g1276(dist=6857),GrapeSMv01_03g1277(dist=10975))	GrapeSMv01_03g1276	PREDICTED: pentatricopeptide repeat-containing protein At5g65560 [Vitis vinifera]	18814188	18816893	2706	6857	1	18823750;6857;G;A;0.0704225352112676;7.95449199640732;intergenic,GrapeSMv01_03g1276(dist=6857),GrapeSMv01_03g1277(dist=10975)
56	Hic_asm_2	18773750	18873750	100001	1	18823750	G	A	0.0704225	7.95449	intergenic(GrapeSMv01_03g1276(dist=6857),GrapeSMv01_03g1277(dist=10975))	GrapeSMv01_03g1277	PREDICTED: apyrase 2 [Vitis vinifera]	18834725	18840055	5331	-10975	1	18823750;-10975;G;A;0.0704225352112676;7.95449199640732;intergenic,GrapeSMv01_03g1276(dist=6857),GrapeSMv01_03g1277(dist=10975)
56	Hic_asm_2	18773750	18873750	100001	1	18823750	G	A	0.0704225	7.95449	intergenic(GrapeSMv01_03g1276(dist=6857),GrapeSMv01_03g1277(dist=10975))	GrapeSMv01_03g1278	PREDICTED: aminoacyl tRNA synthase complex-interacting multifunctional protein 1 [Vitis vinifera]	18855268	18864038	8771	-31518	1	18823750;-31518;G;A;0.0704225352112676;7.95449199640732;intergenic,GrapeSMv01_03g1276(dist=6857),GrapeSMv01_03g1277(dist=10975)
56	Hic_asm_2	18773750	18873750	100001	1	18823750	G	A	0.0704225	7.95449	intergenic(GrapeSMv01_03g1276(dist=6857),GrapeSMv01_03g1277(dist=10975))	GrapeSMv01_03g1279	PREDICTED: aminoacyl tRNA synthase complex-interacting multifunctional protein 1 [Vitis vinifera]	18864665	18865592	928	-40915	1	18823750;-40915;G;A;0.0704225352112676;7.95449199640732;intergenic,GrapeSMv01_03g1276(dist=6857),GrapeSMv01_03g1277(dist=10975)
56	Hic_asm_2	18773750	18873750	100001	1	18823750	G	A	0.0704225	7.95449	intergenic(GrapeSMv01_03g1276(dist=6857),GrapeSMv01_03g1277(dist=10975))	GrapeSMv01_03g1280	Methylenetetrahydrofolate reductase 1 [Vitis vinifera]	18866024	18889744	23721	-42274	1	18823750;-42274;G;A;0.0704225352112676;7.95449199640732;intergenic,GrapeSMv01_03g1276(dist=6857),GrapeSMv01_03g1277(dist=10975)
57	Hic_asm_2	19155899	19255899	100001	1	19205899	G	T	0.05	8.18026	intronic(GrapeSMv01_03g1316)	GrapeSMv01_03g1307	PREDICTED: polygalacturonase [Vitis vinifera]	19159445	19161731	2287	44168	1	19205899;44168;G;T;0.05;8.18026034703754;intronic,GrapeSMv01_03g1316
57	Hic_asm_2	19155899	19255899	100001	1	19205899	G	T	0.05	8.18026	intronic(GrapeSMv01_03g1316)	GrapeSMv01_03g1308	PREDICTED: probably inactive leucine-rich repeat receptor-like protein kinase At5g48380 [Vitis vinifera]	19164991	19167018	2028	38881	1	19205899;38881;G;T;0.05;8.18026034703754;intronic,GrapeSMv01_03g1316
57	Hic_asm_2	19155899	19255899	100001	1	19205899	G	T	0.05	8.18026	intronic(GrapeSMv01_03g1316)	GrapeSMv01_03g1309	PREDICTED: 60S ribosome subunit biogenesis protein NIP7 homolog [Vitis vinifera]	19168934	19170426	1493	35473	1	19205899;35473;G;T;0.05;8.18026034703754;intronic,GrapeSMv01_03g1316
57	Hic_asm_2	19155899	19255899	100001	1	19205899	G	T	0.05	8.18026	intronic(GrapeSMv01_03g1316)	GrapeSMv01_03g1310	hypothetical protein VITISV_035661 [Vitis vinifera]	19171248	19173239	1992	32660	1	19205899;32660;G;T;0.05;8.18026034703754;intronic,GrapeSMv01_03g1316
57	Hic_asm_2	19155899	19255899	100001	1	19205899	G	T	0.05	8.18026	intronic(GrapeSMv01_03g1316)	GrapeSMv01_03g1311	PREDICTED: 2-alkenal reductase (NADP(+)-dependent) [Vitis vinifera]	19174505	19176960	2456	28939	1	19205899;28939;G;T;0.05;8.18026034703754;intronic,GrapeSMv01_03g1316
57	Hic_asm_2	19155899	19255899	100001	1	19205899	G	T	0.05	8.18026	intronic(GrapeSMv01_03g1316)	GrapeSMv01_03g1312	unnamed protein product, partial [Vitis vinifera]	19178234	19179814	1581	26085	1	19205899;26085;G;T;0.05;8.18026034703754;intronic,GrapeSMv01_03g1316
57	Hic_asm_2	19155899	19255899	100001	1	19205899	G	T	0.05	8.18026	intronic(GrapeSMv01_03g1316)	GrapeSMv01_03g1313	PREDICTED: probable calcium-binding protein CML20 isoform X1 [Vitis vinifera]	19180707	19185326	4620	20573	1	19205899;20573;G;T;0.05;8.18026034703754;intronic,GrapeSMv01_03g1316
57	Hic_asm_2	19155899	19255899	100001	1	19205899	G	T	0.05	8.18026	intronic(GrapeSMv01_03g1316)	GrapeSMv01_03g1314	PREDICTED: 2-alkenal reductase (NADP(+)-dependent) isoform X1 [Vitis vinifera]	19187396	19188337	942	17562	1	19205899;17562;G;T;0.05;8.18026034703754;intronic,GrapeSMv01_03g1316
57	Hic_asm_2	19155899	19255899	100001	1	19205899	G	T	0.05	8.18026	intronic(GrapeSMv01_03g1316)	GrapeSMv01_03g1315	PREDICTED: 2-alkenal reductase (NADP(+)-dependent) isoform X1 [Vitis vinifera]	19193697	19194198	502	11701	1	19205899;11701;G;T;0.05;8.18026034703754;intronic,GrapeSMv01_03g1316
57	Hic_asm_2	19155899	19255899	100001	1	19205899	G	T	0.05	8.18026	intronic(GrapeSMv01_03g1316)	GrapeSMv01_03g1316	PREDICTED: 2-alkenal reductase (NADP(+)-dependent) [Vitis vinifera]	19194961	19219590	24630	0	1	19205899;0;G;T;0.05;8.18026034703754;intronic,GrapeSMv01_03g1316
57	Hic_asm_2	19155899	19255899	100001	1	19205899	G	T	0.05	8.18026	intronic(GrapeSMv01_03g1316)	GrapeSMv01_03g1317	PREDICTED: acetolactate synthase small subunit 2, chloroplastic isoform X1 [Vitis vinifera]	19221217	19229922	8706	-15318	1	19205899;-15318;G;T;0.05;8.18026034703754;intronic,GrapeSMv01_03g1316
57	Hic_asm_2	19155899	19255899	100001	1	19205899	G	T	0.05	8.18026	intronic(GrapeSMv01_03g1316)	GrapeSMv01_03g1318	PREDICTED: uncharacterized protein LOC100266379 [Vitis vinifera]	19230650	19232453	1804	-24751	1	19205899;-24751;G;T;0.05;8.18026034703754;intronic,GrapeSMv01_03g1316
57	Hic_asm_2	19155899	19255899	100001	1	19205899	G	T	0.05	8.18026	intronic(GrapeSMv01_03g1316)	GrapeSMv01_03g1319	PREDICTED: pentatricopeptide repeat-containing protein ELI1, chloroplastic-like [Vitis vinifera]	19233747	19238229	4483	-27848	1	19205899;-27848;G;T;0.05;8.18026034703754;intronic,GrapeSMv01_03g1316
58	Hic_asm_2	19345560	19476534	130975	2	19426534	G	A	0.256944	7.78804	intronic(GrapeSMv01_03g1338)	GrapeSMv01_03g1329	PREDICTED: UDP-glycosyltransferase 74F2-like [Vitis vinifera]	19347746	19349580	1835	76954	1	19395560;45980;A;G;0.217105263157895;6.00825224238182;intronic,GrapeSMv01_03g1334
58	Hic_asm_2	19345560	19476534	130975	2	19426534	G	A	0.256944	7.78804	intronic(GrapeSMv01_03g1338)	GrapeSMv01_03g1330	unnamed protein product, partial [Vitis vinifera]	19363758	19364273	516	62261	1	19395560;31287;A;G;0.217105263157895;6.00825224238182;intronic,GrapeSMv01_03g1334
58	Hic_asm_2	19345560	19476534	130975	2	19426534	G	A	0.256944	7.78804	intronic(GrapeSMv01_03g1338)	GrapeSMv01_03g1331	Protein TSS [Vitis vinifera]	19367379	19368442	1064	58092	1	19395560;27118;A;G;0.217105263157895;6.00825224238182;intronic,GrapeSMv01_03g1334
58	Hic_asm_2	19345560	19476534	130975	2	19426534	G	A	0.256944	7.78804	intronic(GrapeSMv01_03g1338)	GrapeSMv01_03g1332	unnamed protein product, partial [Vitis vinifera]	19369820	19372889	3070	53645	1	19395560;22671;A;G;0.217105263157895;6.00825224238182;intronic,GrapeSMv01_03g1334
58	Hic_asm_2	19345560	19476534	130975	2	19426534	G	A	0.256944	7.78804	intronic(GrapeSMv01_03g1338)	GrapeSMv01_03g1333	PREDICTED: UDP-glycosyltransferase 74F2 [Vitis vinifera]	19374120	19376117	1998	50417	1	19395560;19443;A;G;0.217105263157895;6.00825224238182;intronic,GrapeSMv01_03g1334
58	Hic_asm_2	19345560	19476534	130975	2	19426534	G	A	0.256944	7.78804	intronic(GrapeSMv01_03g1338)	GrapeSMv01_03g1334	PREDICTED: BTB/POZ and TAZ domain-containing protein 3 [Vitis vinifera]	19392273	19397531	5259	29003	2	19395560;0;A;G;0.217105263157895;6.00825224238182;intronic,GrapeSMv01_03g1334	19426534;29003;G;A;0.256944444444444;7.78804399224786;intronic,GrapeSMv01_03g1338
58	Hic_asm_2	19345560	19476534	130975	2	19426534	G	A	0.256944	7.78804	intronic(GrapeSMv01_03g1338)	GrapeSMv01_03g1335	PREDICTED: sm-like protein LSM36B [Vitis vinifera]	19397651	19404274	6624	22260	2	19395560;-2091;A;G;0.217105263157895;6.00825224238182;intronic,GrapeSMv01_03g1334	19426534;22260;G;A;0.256944444444444;7.78804399224786;intronic,GrapeSMv01_03g1338
58	Hic_asm_2	19345560	19476534	130975	2	19426534	G	A	0.256944	7.78804	intronic(GrapeSMv01_03g1338)	GrapeSMv01_03g1336	no	19404904	19405251	348	21283	2	19395560;-9344;A;G;0.217105263157895;6.00825224238182;intronic,GrapeSMv01_03g1334	19426534;21283;G;A;0.256944444444444;7.78804399224786;intronic,GrapeSMv01_03g1338
58	Hic_asm_2	19345560	19476534	130975	2	19426534	G	A	0.256944	7.78804	intronic(GrapeSMv01_03g1338)	GrapeSMv01_03g1337	PREDICTED: formin-like protein 1 [Vitis vinifera]	19408027	19413380	5354	13154	2	19395560;-12467;A;G;0.217105263157895;6.00825224238182;intronic,GrapeSMv01_03g1334	19426534;13154;G;A;0.256944444444444;7.78804399224786;intronic,GrapeSMv01_03g1338
58	Hic_asm_2	19345560	19476534	130975	2	19426534	G	A	0.256944	7.78804	intronic(GrapeSMv01_03g1338)	GrapeSMv01_03g1338	protein FAM133 [Cinnamomum micranthum f	19424822	19433325	8504	0	2	19395560;-29262;A;G;0.217105263157895;6.00825224238182;intronic,GrapeSMv01_03g1334	19426534;0;G;A;0.256944444444444;7.78804399224786;intronic,GrapeSMv01_03g1338
58	Hic_asm_2	19345560	19476534	130975	2	19426534	G	A	0.256944	7.78804	intronic(GrapeSMv01_03g1338)	GrapeSMv01_03g1339	PREDICTED: mitogen-activated protein kinase homolog MMK1 [Vitis vinifera]	19433302	19454105	20804	-6768	2	19395560;-37742;A;G;0.217105263157895;6.00825224238182;intronic,GrapeSMv01_03g1334	19426534;-6768;G;A;0.256944444444444;7.78804399224786;intronic,GrapeSMv01_03g1338
58	Hic_asm_2	19345560	19476534	130975	2	19426534	G	A	0.256944	7.78804	intronic(GrapeSMv01_03g1338)	GrapeSMv01_03g1340	PREDICTED: uncharacterized protein LOC100247455 [Vitis vinifera]	19453938	19465245	11308	-27404	1	19426534;-27404;G;A;0.256944444444444;7.78804399224786;intronic,GrapeSMv01_03g1338
58	Hic_asm_2	19345560	19476534	130975	2	19426534	G	A	0.256944	7.78804	intronic(GrapeSMv01_03g1338)	GrapeSMv01_03g1341	PREDICTED: uncharacterized protein LOC100252564 [Vitis vinifera]	19466055	19467231	1177	-39521	1	19426534;-39521;G;A;0.256944444444444;7.78804399224786;intronic,GrapeSMv01_03g1338
58	Hic_asm_2	19345560	19476534	130975	2	19426534	G	A	0.256944	7.78804	intronic(GrapeSMv01_03g1338)	GrapeSMv01_03g1342	unnamed protein product, partial [Vitis vinifera]	19467294	19472220	4927	-40760	1	19426534;-40760;G;A;0.256944444444444;7.78804399224786;intronic,GrapeSMv01_03g1338
59	Hic_asm_2	20488415	20588727	100313	4	20538415	C	T	0.171233	6.54633	exon,nonsynonymous(GrapeSMv01_03g1431:GrapeSMv01_03g1431.t01:exon4:c.C556T:p.P186S,GrapeSMv01_03g1431:GrapeSMv01_03g1431.t03:exon4:c.C556T:p.P186S,GrapeSMv01_03g1431:GrapeSMv01_03g1431.t04:exon4:c.C556T:p.P186S,GrapeSMv01_03g1431:GrapeSMv01_03g1431.t02:exon4:c.C556T:p.P186S,)	GrapeSMv01_03g1427	PREDICTED: protein TRIGALACTOSYLDIACYLGLYCEROL 2, chloroplastic isoform X1 [Vitis vinifera]	20489730	20497420	7691	40995	4	20538415;40995;C;T;0.171232876712329;6.54633146010858;exon,nonsynonymous(GrapeSMv01_03g1431:GrapeSMv01_03g1431.t01:exon4:c.C556T:p.P186S,GrapeSMv01_03g1431:GrapeSMv01_03g1431.t03:exon4:c.C556T:p.P186S,GrapeSMv01_03g1431:GrapeSMv01_03g1431.t04:exon4:c.C556T:p.P186S,GrapeSMv01_03g1431:GrapeSMv01_03g1431.t02:exon4:c.C556T:p.P186S,)	20538436;41016;G;T;0.186666666666667;6.16422682531113;exon,stopgain(GrapeSMv01_03g1431:GrapeSMv01_03g1431.t01:exon4:c.G577T:p.G193X,GrapeSMv01_03g1431:GrapeSMv01_03g1431.t03:exon4:c.G577T:p.G193X,GrapeSMv01_03g1431:GrapeSMv01_03g1431.t04:exon4:c.G577T:p.G193X,GrapeSMv01_03g1431:GrapeSMv01_03g1431.t02:exon4:c.G577T:p.G193X,)	20538724;41304;A;T;0.191780821917808;6.45990438127061;intronic,GrapeSMv01_03g1431	20538727;41307;C;T;0.191780821917808;6.45990438127061;intronic,GrapeSMv01_03g1431
59	Hic_asm_2	20488415	20588727	100313	4	20538415	C	T	0.171233	6.54633	exon,nonsynonymous(GrapeSMv01_03g1431:GrapeSMv01_03g1431.t01:exon4:c.C556T:p.P186S,GrapeSMv01_03g1431:GrapeSMv01_03g1431.t03:exon4:c.C556T:p.P186S,GrapeSMv01_03g1431:GrapeSMv01_03g1431.t04:exon4:c.C556T:p.P186S,GrapeSMv01_03g1431:GrapeSMv01_03g1431.t02:exon4:c.C556T:p.P186S,)	GrapeSMv01_03g1428	PREDICTED: uncharacterized protein LOC104879471 [Vitis vinifera]	20505078	20512614	7537	25801	4	20538415;25801;C;T;0.171232876712329;6.54633146010858;exon,nonsynonymous(GrapeSMv01_03g1431:GrapeSMv01_03g1431.t01:exon4:c.C556T:p.P186S,GrapeSMv01_03g1431:GrapeSMv01_03g1431.t03:exon4:c.C556T:p.P186S,GrapeSMv01_03g1431:GrapeSMv01_03g1431.t04:exon4:c.C556T:p.P186S,GrapeSMv01_03g1431:GrapeSMv01_03g1431.t02:exon4:c.C556T:p.P186S,)	20538436;25822;G;T;0.186666666666667;6.16422682531113;exon,stopgain(GrapeSMv01_03g1431:GrapeSMv01_03g1431.t01:exon4:c.G577T:p.G193X,GrapeSMv01_03g1431:GrapeSMv01_03g1431.t03:exon4:c.G577T:p.G193X,GrapeSMv01_03g1431:GrapeSMv01_03g1431.t04:exon4:c.G577T:p.G193X,GrapeSMv01_03g1431:GrapeSMv01_03g1431.t02:exon4:c.G577T:p.G193X,)	20538724;26110;A;T;0.191780821917808;6.45990438127061;intronic,GrapeSMv01_03g1431	20538727;26113;C;T;0.191780821917808;6.45990438127061;intronic,GrapeSMv01_03g1431
59	Hic_asm_2	20488415	20588727	100313	4	20538415	C	T	0.171233	6.54633	exon,nonsynonymous(GrapeSMv01_03g1431:GrapeSMv01_03g1431.t01:exon4:c.C556T:p.P186S,GrapeSMv01_03g1431:GrapeSMv01_03g1431.t03:exon4:c.C556T:p.P186S,GrapeSMv01_03g1431:GrapeSMv01_03g1431.t04:exon4:c.C556T:p.P186S,GrapeSMv01_03g1431:GrapeSMv01_03g1431.t02:exon4:c.C556T:p.P186S,)	GrapeSMv01_03g1429	PREDICTED: calreticulin-3 [Vitis vinifera]	20514074	20522279	8206	16136	4	20538415;16136;C;T;0.171232876712329;6.54633146010858;exon,nonsynonymous(GrapeSMv01_03g1431:GrapeSMv01_03g1431.t01:exon4:c.C556T:p.P186S,GrapeSMv01_03g1431:GrapeSMv01_03g1431.t03:exon4:c.C556T:p.P186S,GrapeSMv01_03g1431:GrapeSMv01_03g1431.t04:exon4:c.C556T:p.P186S,GrapeSMv01_03g1431:GrapeSMv01_03g1431.t02:exon4:c.C556T:p.P186S,)	20538436;16157;G;T;0.186666666666667;6.16422682531113;exon,stopgain(GrapeSMv01_03g1431:GrapeSMv01_03g1431.t01:exon4:c.G577T:p.G193X,GrapeSMv01_03g1431:GrapeSMv01_03g1431.t03:exon4:c.G577T:p.G193X,GrapeSMv01_03g1431:GrapeSMv01_03g1431.t04:exon4:c.G577T:p.G193X,GrapeSMv01_03g1431:GrapeSMv01_03g1431.t02:exon4:c.G577T:p.G193X,)	20538724;16445;A;T;0.191780821917808;6.45990438127061;intronic,GrapeSMv01_03g1431	20538727;16448;C;T;0.191780821917808;6.45990438127061;intronic,GrapeSMv01_03g1431
59	Hic_asm_2	20488415	20588727	100313	4	20538415	C	T	0.171233	6.54633	exon,nonsynonymous(GrapeSMv01_03g1431:GrapeSMv01_03g1431.t01:exon4:c.C556T:p.P186S,GrapeSMv01_03g1431:GrapeSMv01_03g1431.t03:exon4:c.C556T:p.P186S,GrapeSMv01_03g1431:GrapeSMv01_03g1431.t04:exon4:c.C556T:p.P186S,GrapeSMv01_03g1431:GrapeSMv01_03g1431.t02:exon4:c.C556T:p.P186S,)	GrapeSMv01_03g1430	PREDICTED: hydroxyacylglutathione hydrolase 2, mitochondrial isoform X1 [Vitis vinifera]	20523704	20534215	10512	4200	4	20538415;4200;C;T;0.171232876712329;6.54633146010858;exon,nonsynonymous(GrapeSMv01_03g1431:GrapeSMv01_03g1431.t01:exon4:c.C556T:p.P186S,GrapeSMv01_03g1431:GrapeSMv01_03g1431.t03:exon4:c.C556T:p.P186S,GrapeSMv01_03g1431:GrapeSMv01_03g1431.t04:exon4:c.C556T:p.P186S,GrapeSMv01_03g1431:GrapeSMv01_03g1431.t02:exon4:c.C556T:p.P186S,)	20538436;4221;G;T;0.186666666666667;6.16422682531113;exon,stopgain(GrapeSMv01_03g1431:GrapeSMv01_03g1431.t01:exon4:c.G577T:p.G193X,GrapeSMv01_03g1431:GrapeSMv01_03g1431.t03:exon4:c.G577T:p.G193X,GrapeSMv01_03g1431:GrapeSMv01_03g1431.t04:exon4:c.G577T:p.G193X,GrapeSMv01_03g1431:GrapeSMv01_03g1431.t02:exon4:c.G577T:p.G193X,)	20538724;4509;A;T;0.191780821917808;6.45990438127061;intronic,GrapeSMv01_03g1431	20538727;4512;C;T;0.191780821917808;6.45990438127061;intronic,GrapeSMv01_03g1431
59	Hic_asm_2	20488415	20588727	100313	4	20538415	C	T	0.171233	6.54633	exon,nonsynonymous(GrapeSMv01_03g1431:GrapeSMv01_03g1431.t01:exon4:c.C556T:p.P186S,GrapeSMv01_03g1431:GrapeSMv01_03g1431.t03:exon4:c.C556T:p.P186S,GrapeSMv01_03g1431:GrapeSMv01_03g1431.t04:exon4:c.C556T:p.P186S,GrapeSMv01_03g1431:GrapeSMv01_03g1431.t02:exon4:c.C556T:p.P186S,)	GrapeSMv01_03g1431	PREDICTED: 3beta-hydroxysteroid-dehydrogenase/decarboxylase [Vitis vinifera]	20536120	20545124	9005	0	4	20538415;0;C;T;0.171232876712329;6.54633146010858;exon,nonsynonymous(GrapeSMv01_03g1431:GrapeSMv01_03g1431.t01:exon4:c.C556T:p.P186S,GrapeSMv01_03g1431:GrapeSMv01_03g1431.t03:exon4:c.C556T:p.P186S,GrapeSMv01_03g1431:GrapeSMv01_03g1431.t04:exon4:c.C556T:p.P186S,GrapeSMv01_03g1431:GrapeSMv01_03g1431.t02:exon4:c.C556T:p.P186S,)	20538436;0;G;T;0.186666666666667;6.16422682531113;exon,stopgain(GrapeSMv01_03g1431:GrapeSMv01_03g1431.t01:exon4:c.G577T:p.G193X,GrapeSMv01_03g1431:GrapeSMv01_03g1431.t03:exon4:c.G577T:p.G193X,GrapeSMv01_03g1431:GrapeSMv01_03g1431.t04:exon4:c.G577T:p.G193X,GrapeSMv01_03g1431:GrapeSMv01_03g1431.t02:exon4:c.G577T:p.G193X,)	20538724;0;A;T;0.191780821917808;6.45990438127061;intronic,GrapeSMv01_03g1431	20538727;0;C;T;0.191780821917808;6.45990438127061;intronic,GrapeSMv01_03g1431
59	Hic_asm_2	20488415	20588727	100313	4	20538415	C	T	0.171233	6.54633	exon,nonsynonymous(GrapeSMv01_03g1431:GrapeSMv01_03g1431.t01:exon4:c.C556T:p.P186S,GrapeSMv01_03g1431:GrapeSMv01_03g1431.t03:exon4:c.C556T:p.P186S,GrapeSMv01_03g1431:GrapeSMv01_03g1431.t04:exon4:c.C556T:p.P186S,GrapeSMv01_03g1431:GrapeSMv01_03g1431.t02:exon4:c.C556T:p.P186S,)	GrapeSMv01_03g1432	PREDICTED: flowering time control protein FPA [Vitis vinifera]	20546488	20563506	17019	-8073	4	20538415;-8073;C;T;0.171232876712329;6.54633146010858;exon,nonsynonymous(GrapeSMv01_03g1431:GrapeSMv01_03g1431.t01:exon4:c.C556T:p.P186S,GrapeSMv01_03g1431:GrapeSMv01_03g1431.t03:exon4:c.C556T:p.P186S,GrapeSMv01_03g1431:GrapeSMv01_03g1431.t04:exon4:c.C556T:p.P186S,GrapeSMv01_03g1431:GrapeSMv01_03g1431.t02:exon4:c.C556T:p.P186S,)	20538436;-8052;G;T;0.186666666666667;6.16422682531113;exon,stopgain(GrapeSMv01_03g1431:GrapeSMv01_03g1431.t01:exon4:c.G577T:p.G193X,GrapeSMv01_03g1431:GrapeSMv01_03g1431.t03:exon4:c.G577T:p.G193X,GrapeSMv01_03g1431:GrapeSMv01_03g1431.t04:exon4:c.G577T:p.G193X,GrapeSMv01_03g1431:GrapeSMv01_03g1431.t02:exon4:c.G577T:p.G193X,)	20538724;-7764;A;T;0.191780821917808;6.45990438127061;intronic,GrapeSMv01_03g1431	20538727;-7761;C;T;0.191780821917808;6.45990438127061;intronic,GrapeSMv01_03g1431
59	Hic_asm_2	20488415	20588727	100313	4	20538415	C	T	0.171233	6.54633	exon,nonsynonymous(GrapeSMv01_03g1431:GrapeSMv01_03g1431.t01:exon4:c.C556T:p.P186S,GrapeSMv01_03g1431:GrapeSMv01_03g1431.t03:exon4:c.C556T:p.P186S,GrapeSMv01_03g1431:GrapeSMv01_03g1431.t04:exon4:c.C556T:p.P186S,GrapeSMv01_03g1431:GrapeSMv01_03g1431.t02:exon4:c.C556T:p.P186S,)	GrapeSMv01_03g1433	PREDICTED: F-box protein SKIP16 isoform X1 [Vitis vinifera]	20565743	20586108	20366	-27328	4	20538415;-27328;C;T;0.171232876712329;6.54633146010858;exon,nonsynonymous(GrapeSMv01_03g1431:GrapeSMv01_03g1431.t01:exon4:c.C556T:p.P186S,GrapeSMv01_03g1431:GrapeSMv01_03g1431.t03:exon4:c.C556T:p.P186S,GrapeSMv01_03g1431:GrapeSMv01_03g1431.t04:exon4:c.C556T:p.P186S,GrapeSMv01_03g1431:GrapeSMv01_03g1431.t02:exon4:c.C556T:p.P186S,)	20538436;-27307;G;T;0.186666666666667;6.16422682531113;exon,stopgain(GrapeSMv01_03g1431:GrapeSMv01_03g1431.t01:exon4:c.G577T:p.G193X,GrapeSMv01_03g1431:GrapeSMv01_03g1431.t03:exon4:c.G577T:p.G193X,GrapeSMv01_03g1431:GrapeSMv01_03g1431.t04:exon4:c.G577T:p.G193X,GrapeSMv01_03g1431:GrapeSMv01_03g1431.t02:exon4:c.G577T:p.G193X,)	20538724;-27019;A;T;0.191780821917808;6.45990438127061;intronic,GrapeSMv01_03g1431	20538727;-27016;C;T;0.191780821917808;6.45990438127061;intronic,GrapeSMv01_03g1431
59	Hic_asm_2	20488415	20588727	100313	4	20538415	C	T	0.171233	6.54633	exon,nonsynonymous(GrapeSMv01_03g1431:GrapeSMv01_03g1431.t01:exon4:c.C556T:p.P186S,GrapeSMv01_03g1431:GrapeSMv01_03g1431.t03:exon4:c.C556T:p.P186S,GrapeSMv01_03g1431:GrapeSMv01_03g1431.t04:exon4:c.C556T:p.P186S,GrapeSMv01_03g1431:GrapeSMv01_03g1431.t02:exon4:c.C556T:p.P186S,)	GrapeSMv01_03g1434	PREDICTED: F-box protein SKIP16 isoform X1 [Vitis vinifera]	20588697	20600247	11551	-50282	2	20538724;-49973;A;T;0.191780821917808;6.45990438127061;intronic,GrapeSMv01_03g1431	20538727;-49970;C;T;0.191780821917808;6.45990438127061;intronic,GrapeSMv01_03g1431
60	Hic_asm_2	23699778	23799778	100001	1	23749778	G	A	0.193333	6.15217	intronic(GrapeSMv01_03g1624)	GrapeSMv01_03g1621	PREDICTED: F-box/kelch-repeat protein At3g06240-like [Vitis vinifera]	23715354	23716277	924	33501	1	23749778;33501;G;A;0.193333333333333;6.15216523934675;intronic,GrapeSMv01_03g1624
60	Hic_asm_2	23699778	23799778	100001	1	23749778	G	A	0.193333	6.15217	intronic(GrapeSMv01_03g1624)	GrapeSMv01_03g1622	F-box/kelch-repeat protein [Vitis vinifera]	23722888	23723991	1104	25787	1	23749778;25787;G;A;0.193333333333333;6.15216523934675;intronic,GrapeSMv01_03g1624
60	Hic_asm_2	23699778	23799778	100001	1	23749778	G	A	0.193333	6.15217	intronic(GrapeSMv01_03g1624)	GrapeSMv01_03g1623	PREDICTED: uncharacterized protein LOC104879403 [Vitis vinifera]	23739105	23740042	938	9736	1	23749778;9736;G;A;0.193333333333333;6.15216523934675;intronic,GrapeSMv01_03g1624
60	Hic_asm_2	23699778	23799778	100001	1	23749778	G	A	0.193333	6.15217	intronic(GrapeSMv01_03g1624)	GrapeSMv01_03g1624	PREDICTED: aspartic proteinase-like protein 2 isoform X1 [Vitis vinifera]	23746828	23774609	27782	0	1	23749778;0;G;A;0.193333333333333;6.15216523934675;intronic,GrapeSMv01_03g1624
60	Hic_asm_2	23699778	23799778	100001	1	23749778	G	A	0.193333	6.15217	intronic(GrapeSMv01_03g1624)	GrapeSMv01_03g1625	PREDICTED: uncharacterized protein At1g05835 isoform X2 [Vitis vinifera]	23776546	23777185	640	-26768	1	23749778;-26768;G;A;0.193333333333333;6.15216523934675;intronic,GrapeSMv01_03g1624
60	Hic_asm_2	23699778	23799778	100001	1	23749778	G	A	0.193333	6.15217	intronic(GrapeSMv01_03g1624)	GrapeSMv01_03g1626	PREDICTED: pentatricopeptide repeat-containing protein At4g18975, chloroplastic isoform X1 [Vitis vinifera]	23779545	23799245	19701	-29767	1	23749778;-29767;G;A;0.193333333333333;6.15216523934675;intronic,GrapeSMv01_03g1624
61	Hic_asm_2	24488625	24588625	100001	1	24538625	T	A	0.284722	6.33282	upstream(GrapeSMv01_03g1676)	GrapeSMv01_03g1673	putative aldo-keto reductase 2 [Vitis vinifera]	24489196	24490752	1557	47873	1	24538625;47873;T;A;0.284722222222222;6.33281919684193;upstream,GrapeSMv01_03g1676
61	Hic_asm_2	24488625	24588625	100001	1	24538625	T	A	0.284722	6.33282	upstream(GrapeSMv01_03g1676)	GrapeSMv01_03g1674	hypothetical protein VITISV_040294 [Vitis vinifera]	24494930	24512563	17634	26062	1	24538625;26062;T;A;0.284722222222222;6.33281919684193;upstream,GrapeSMv01_03g1676
61	Hic_asm_2	24488625	24588625	100001	1	24538625	T	A	0.284722	6.33282	upstream(GrapeSMv01_03g1676)	GrapeSMv01_03g1675	unnamed protein product, partial [Vitis vinifera]	24515244	24518980	3737	19645	1	24538625;19645;T;A;0.284722222222222;6.33281919684193;upstream,GrapeSMv01_03g1676
61	Hic_asm_2	24488625	24588625	100001	1	24538625	T	A	0.284722	6.33282	upstream(GrapeSMv01_03g1676)	GrapeSMv01_03g1676	PREDICTED: probable aldo-keto reductase 2 [Vitis vinifera]	24538774	24541373	2600	-149	1	24538625;-149;T;A;0.284722222222222;6.33281919684193;upstream,GrapeSMv01_03g1676
61	Hic_asm_2	24488625	24588625	100001	1	24538625	T	A	0.284722	6.33282	upstream(GrapeSMv01_03g1676)	GrapeSMv01_03g1677	hypothetical protein VITISV_018262 [Vitis vinifera]	24580487	24581661	1175	-41862	1	24538625;-41862;T;A;0.284722222222222;6.33281919684193;upstream,GrapeSMv01_03g1676
61	Hic_asm_2	24488625	24588625	100001	1	24538625	T	A	0.284722	6.33282	upstream(GrapeSMv01_03g1676)	GrapeSMv01_03g1678	unnamed protein product, partial [Vitis vinifera]	24588278	24589848	1571	-49653	1	24538625;-49653;T;A;0.284722222222222;6.33281919684193;upstream,GrapeSMv01_03g1676
62	Hic_asm_3	698224	798224	100001	1	748224	G	A	0.5	7.77447	intergenic(GrapeSMv01_04g0052(dist=13087),GrapeSMv01_04g0053(dist=16716))	GrapeSMv01_04g0051	Kinesin-like protein KIN-14S [Vitis vinifera]	721164	721701	538	26523	1	748224;26523;G;A;0.5;7.77447336692255;intergenic,GrapeSMv01_04g0052(dist=13087),GrapeSMv01_04g0053(dist=16716)
62	Hic_asm_3	698224	798224	100001	1	748224	G	A	0.5	7.77447	intergenic(GrapeSMv01_04g0052(dist=13087),GrapeSMv01_04g0053(dist=16716))	GrapeSMv01_04g0052	Kinesin-like protein KIN-14S [Vitis vinifera]	734600	735137	538	13087	1	748224;13087;G;A;0.5;7.77447336692255;intergenic,GrapeSMv01_04g0052(dist=13087),GrapeSMv01_04g0053(dist=16716)
62	Hic_asm_3	698224	798224	100001	1	748224	G	A	0.5	7.77447	intergenic(GrapeSMv01_04g0052(dist=13087),GrapeSMv01_04g0053(dist=16716))	GrapeSMv01_04g0053	hypothetical protein VITISV_033129 [Vitis vinifera]	764940	766221	1282	-16716	1	748224;-16716;G;A;0.5;7.77447336692255;intergenic,GrapeSMv01_04g0052(dist=13087),GrapeSMv01_04g0053(dist=16716)
62	Hic_asm_3	698224	798224	100001	1	748224	G	A	0.5	7.77447	intergenic(GrapeSMv01_04g0052(dist=13087),GrapeSMv01_04g0053(dist=16716))	GrapeSMv01_04g0054	hypothetical protein VITISV_039240 [Vitis vinifera]	767297	773038	5742	-19073	1	748224;-19073;G;A;0.5;7.77447336692255;intergenic,GrapeSMv01_04g0052(dist=13087),GrapeSMv01_04g0053(dist=16716)
62	Hic_asm_3	698224	798224	100001	1	748224	G	A	0.5	7.77447	intergenic(GrapeSMv01_04g0052(dist=13087),GrapeSMv01_04g0053(dist=16716))	GrapeSMv01_04g0055	hypothetical protein VITISV_018279 [Vitis vinifera]	776738	779220	2483	-28514	1	748224;-28514;G;A;0.5;7.77447336692255;intergenic,GrapeSMv01_04g0052(dist=13087),GrapeSMv01_04g0053(dist=16716)
62	Hic_asm_3	698224	798224	100001	1	748224	G	A	0.5	7.77447	intergenic(GrapeSMv01_04g0052(dist=13087),GrapeSMv01_04g0053(dist=16716))	GrapeSMv01_04g0056	Cytochrome P450 714A1 [Vitis vinifera]	790327	790750	424	-42103	1	748224;-42103;G;A;0.5;7.77447336692255;intergenic,GrapeSMv01_04g0052(dist=13087),GrapeSMv01_04g0053(dist=16716)
63	Hic_asm_3	2984946	3084946	100001	1	3034946	A	G	0.368056	6.1346	intronic(GrapeSMv01_04g0218)	GrapeSMv01_04g0213	unnamed protein product, partial [Vitis vinifera]	2985869	2995777	9909	39169	1	3034946;39169;A;G;0.368055555555556;6.13459686219676;intronic,GrapeSMv01_04g0218
63	Hic_asm_3	2984946	3084946	100001	1	3034946	A	G	0.368056	6.1346	intronic(GrapeSMv01_04g0218)	GrapeSMv01_04g0214	no	2995889	2997082	1194	37864	1	3034946;37864;A;G;0.368055555555556;6.13459686219676;intronic,GrapeSMv01_04g0218
63	Hic_asm_3	2984946	3084946	100001	1	3034946	A	G	0.368056	6.1346	intronic(GrapeSMv01_04g0218)	GrapeSMv01_04g0215	hypothetical protein VITISV_018223 [Vitis vinifera]	3004927	3005970	1044	28976	1	3034946;28976;A;G;0.368055555555556;6.13459686219676;intronic,GrapeSMv01_04g0218
63	Hic_asm_3	2984946	3084946	100001	1	3034946	A	G	0.368056	6.1346	intronic(GrapeSMv01_04g0218)	GrapeSMv01_04g0216	DEAD-box ATP-dependent RNA helicase 27 [Vitis vinifera]	3006238	3008543	2306	26403	1	3034946;26403;A;G;0.368055555555556;6.13459686219676;intronic,GrapeSMv01_04g0218
63	Hic_asm_3	2984946	3084946	100001	1	3034946	A	G	0.368056	6.1346	intronic(GrapeSMv01_04g0218)	GrapeSMv01_04g0217	PREDICTED: tubulin-folding cofactor E [Vitis vinifera]	3008995	3022480	13486	12466	1	3034946;12466;A;G;0.368055555555556;6.13459686219676;intronic,GrapeSMv01_04g0218
63	Hic_asm_3	2984946	3084946	100001	1	3034946	A	G	0.368056	6.1346	intronic(GrapeSMv01_04g0218)	GrapeSMv01_04g0218	PREDICTED: non-lysosomal glucosylceramidase isoform X1 [Vitis vinifera]	3029278	3044231	14954	0	1	3034946;0;A;G;0.368055555555556;6.13459686219676;intronic,GrapeSMv01_04g0218
63	Hic_asm_3	2984946	3084946	100001	1	3034946	A	G	0.368056	6.1346	intronic(GrapeSMv01_04g0218)	GrapeSMv01_04g0219	PREDICTED: protein phosphatase methylesterase 1 isoform X1 [Vitis vinifera]	3057514	3084173	26660	-22568	1	3034946;-22568;A;G;0.368055555555556;6.13459686219676;intronic,GrapeSMv01_04g0218
64	Hic_asm_3	3975318	4075318	100001	1	4025318	T	G	0.256757	6.97323	downstream(GrapeSMv01_04g0283)	GrapeSMv01_04g0281	PREDICTED: uncharacterized protein LOC100244724 [Vitis vinifera]	3976158	3982508	6351	42810	1	4025318;42810;T;G;0.256756756756757;6.97322657126825;downstream,GrapeSMv01_04g0283
64	Hic_asm_3	3975318	4075318	100001	1	4025318	T	G	0.256757	6.97323	downstream(GrapeSMv01_04g0283)	GrapeSMv01_04g0282	PREDICTED: queuine tRNA-ribosyltransferase accessory subunit 2 [Vitis vinifera]	3982966	3988590	5625	36728	1	4025318;36728;T;G;0.256756756756757;6.97322657126825;downstream,GrapeSMv01_04g0283
64	Hic_asm_3	3975318	4075318	100001	1	4025318	T	G	0.256757	6.97323	downstream(GrapeSMv01_04g0283)	GrapeSMv01_04g0283	PREDICTED: glucuronoxylan 4-O-methyltransferase 3 [Vitis vinifera]	4023986	4025218	1233	100	1	4025318;100;T;G;0.256756756756757;6.97322657126825;downstream,GrapeSMv01_04g0283
64	Hic_asm_3	3975318	4075318	100001	1	4025318	T	G	0.256757	6.97323	downstream(GrapeSMv01_04g0283)	GrapeSMv01_04g0284	PREDICTED: glucuronoxylan 4-O-methyltransferase 2 [Vitis vinifera]	4033835	4045561	11727	-8517	1	4025318;-8517;T;G;0.256756756756757;6.97322657126825;downstream,GrapeSMv01_04g0283
64	Hic_asm_3	3975318	4075318	100001	1	4025318	T	G	0.256757	6.97323	downstream(GrapeSMv01_04g0283)	GrapeSMv01_04g0285	PREDICTED: TMV resistance protein N-like [Vitis vinifera]	4048452	4061229	12778	-23134	1	4025318;-23134;T;G;0.256756756756757;6.97322657126825;downstream,GrapeSMv01_04g0283
64	Hic_asm_3	3975318	4075318	100001	1	4025318	T	G	0.256757	6.97323	downstream(GrapeSMv01_04g0283)	GrapeSMv01_04g0286	PREDICTED: TMV resistance protein N [Vitis vinifera]	4064194	4068832	4639	-38876	1	4025318;-38876;T;G;0.256756756756757;6.97322657126825;downstream,GrapeSMv01_04g0283
64	Hic_asm_3	3975318	4075318	100001	1	4025318	T	G	0.256757	6.97323	downstream(GrapeSMv01_04g0283)	GrapeSMv01_04g0287	unnamed protein product, partial [Vitis vinifera]	4072198	4072687	490	-46880	1	4025318;-46880;T;G;0.256756756756757;6.97322657126825;downstream,GrapeSMv01_04g0283
65	Hic_asm_3	4191839	4291839	100001	1	4241839	T	C	0.378571	6.91239	intronic(GrapeSMv01_04g0294)	GrapeSMv01_04g0291	Retrovirus-related Pol polyprotein from transposon 17	4198670	4199326	657	42513	1	4241839;42513;T;C;0.378571428571429;6.91238750733766;intronic,GrapeSMv01_04g0294
65	Hic_asm_3	4191839	4291839	100001	1	4241839	T	C	0.378571	6.91239	intronic(GrapeSMv01_04g0294)	GrapeSMv01_04g0292	unnamed protein product, partial [Vitis vinifera]	4202268	4203451	1184	38388	1	4241839;38388;T;C;0.378571428571429;6.91238750733766;intronic,GrapeSMv01_04g0294
65	Hic_asm_3	4191839	4291839	100001	1	4241839	T	C	0.378571	6.91239	intronic(GrapeSMv01_04g0294)	GrapeSMv01_04g0293	Disease resistance-like protein DSC1 [Vitis vinifera]	4214819	4217982	3164	23857	1	4241839;23857;T;C;0.378571428571429;6.91238750733766;intronic,GrapeSMv01_04g0294
65	Hic_asm_3	4191839	4291839	100001	1	4241839	T	C	0.378571	6.91239	intronic(GrapeSMv01_04g0294)	GrapeSMv01_04g0294	PREDICTED: abscisic-aldehyde oxidase [Vitis vinifera]	4231825	4242969	11145	0	1	4241839;0;T;C;0.378571428571429;6.91238750733766;intronic,GrapeSMv01_04g0294
65	Hic_asm_3	4191839	4291839	100001	1	4241839	T	C	0.378571	6.91239	intronic(GrapeSMv01_04g0294)	GrapeSMv01_04g0295	PREDICTED: abscisic-aldehyde oxidase isoform X1 [Vitis vinifera]	4277001	4317447	40447	-35162	1	4241839;-35162;T;C;0.378571428571429;6.91238750733766;intronic,GrapeSMv01_04g0294
66	Hic_asm_3	9471509	9571509	100001	1	9521509	G	A	0.0855263	6.89666	intronic(GrapeSMv01_04g0586)	GrapeSMv01_04g0585	PREDICTED: TMV resistance protein N-like [Vitis vinifera]	9475290	9481984	6695	39525	1	9521509;39525;G;A;0.0855263157894737;6.89665680688865;intronic,GrapeSMv01_04g0586
66	Hic_asm_3	9471509	9571509	100001	1	9521509	G	A	0.0855263	6.89666	intronic(GrapeSMv01_04g0586)	GrapeSMv01_04g0586	PREDICTED: putative CCA tRNA nucleotidyltransferase 2 [Vitis vinifera]	9516556	9539555	23000	0	1	9521509;0;G;A;0.0855263157894737;6.89665680688865;intronic,GrapeSMv01_04g0586
66	Hic_asm_3	9471509	9571509	100001	1	9521509	G	A	0.0855263	6.89666	intronic(GrapeSMv01_04g0586)	GrapeSMv01_04g0587	hypothetical protein VITISV_038297 [Vitis vinifera]	9557699	9562834	5136	-36190	1	9521509;-36190;G;A;0.0855263157894737;6.89665680688865;intronic,GrapeSMv01_04g0586
66	Hic_asm_3	9471509	9571509	100001	1	9521509	G	A	0.0855263	6.89666	intronic(GrapeSMv01_04g0586)	GrapeSMv01_04g0588	hypothetical protein VITISV_025833 [Vitis vinifera]	9564032	9564475	444	-42523	1	9521509;-42523;G;A;0.0855263157894737;6.89665680688865;intronic,GrapeSMv01_04g0586
67	Hic_asm_3	9714199	9814199	100001	1	9764199	A	G	0.402778	6.79963	intergenic(GrapeSMv01_04g0597(dist=3495),GrapeSMv01_04g0598(dist=8793))	GrapeSMv01_04g0593	hypothetical protein VITISV_035172 [Vitis vinifera]	9714715	9714951	237	49248	1	9764199;49248;A;G;0.402777777777778;6.79962946004625;intergenic,GrapeSMv01_04g0597(dist=3495),GrapeSMv01_04g0598(dist=8793)
67	Hic_asm_3	9714199	9814199	100001	1	9764199	A	G	0.402778	6.79963	intergenic(GrapeSMv01_04g0597(dist=3495),GrapeSMv01_04g0598(dist=8793))	GrapeSMv01_04g0594	PREDICTED: TMV resistance protein N-like isoform X2 [Vitis vinifera]	9743351	9743768	418	20431	1	9764199;20431;A;G;0.402777777777778;6.79962946004625;intergenic,GrapeSMv01_04g0597(dist=3495),GrapeSMv01_04g0598(dist=8793)
67	Hic_asm_3	9714199	9814199	100001	1	9764199	A	G	0.402778	6.79963	intergenic(GrapeSMv01_04g0597(dist=3495),GrapeSMv01_04g0598(dist=8793))	GrapeSMv01_04g0595	hypothetical protein CK203_030507 [Vitis vinifera]	9749844	9750311	468	13888	1	9764199;13888;A;G;0.402777777777778;6.79962946004625;intergenic,GrapeSMv01_04g0597(dist=3495),GrapeSMv01_04g0598(dist=8793)
67	Hic_asm_3	9714199	9814199	100001	1	9764199	A	G	0.402778	6.79963	intergenic(GrapeSMv01_04g0597(dist=3495),GrapeSMv01_04g0598(dist=8793))	GrapeSMv01_04g0596	Regulator of nonsense transcripts UPF3 [Vitis vinifera]	9750398	9750940	543	13259	1	9764199;13259;A;G;0.402777777777778;6.79962946004625;intergenic,GrapeSMv01_04g0597(dist=3495),GrapeSMv01_04g0598(dist=8793)
67	Hic_asm_3	9714199	9814199	100001	1	9764199	A	G	0.402778	6.79963	intergenic(GrapeSMv01_04g0597(dist=3495),GrapeSMv01_04g0598(dist=8793))	GrapeSMv01_04g0597	PREDICTED: laccase-14-like [Vitis vinifera]	9757979	9760704	2726	3495	1	9764199;3495;A;G;0.402777777777778;6.79962946004625;intergenic,GrapeSMv01_04g0597(dist=3495),GrapeSMv01_04g0598(dist=8793)
67	Hic_asm_3	9714199	9814199	100001	1	9764199	A	G	0.402778	6.79963	intergenic(GrapeSMv01_04g0597(dist=3495),GrapeSMv01_04g0598(dist=8793))	GrapeSMv01_04g0598	Retrovirus-related Pol polyprotein from transposon 17	9772992	9773414	423	-8793	1	9764199;-8793;A;G;0.402777777777778;6.79962946004625;intergenic,GrapeSMv01_04g0597(dist=3495),GrapeSMv01_04g0598(dist=8793)
67	Hic_asm_3	9714199	9814199	100001	1	9764199	A	G	0.402778	6.79963	intergenic(GrapeSMv01_04g0597(dist=3495),GrapeSMv01_04g0598(dist=8793))	GrapeSMv01_04g0599	hypothetical protein CK203_030515 [Vitis vinifera]	9799546	9800128	583	-35347	1	9764199;-35347;A;G;0.402777777777778;6.79962946004625;intergenic,GrapeSMv01_04g0597(dist=3495),GrapeSMv01_04g0598(dist=8793)
67	Hic_asm_3	9714199	9814199	100001	1	9764199	A	G	0.402778	6.79963	intergenic(GrapeSMv01_04g0597(dist=3495),GrapeSMv01_04g0598(dist=8793))	GrapeSMv01_04g0600	putative laccase-9 [Vitis vinifera]	9801024	9805816	4793	-36825	1	9764199;-36825;A;G;0.402777777777778;6.79962946004625;intergenic,GrapeSMv01_04g0597(dist=3495),GrapeSMv01_04g0598(dist=8793)
68	Hic_asm_3	10086215	10205279	119065	2	10155279	T	C	0.184211	6.42619	intergenic(GrapeSMv01_04g0616(dist=14156),GrapeSMv01_04g0617(dist=2528))	GrapeSMv01_04g0614	PREDICTED: laccase-14 [Vitis vinifera]	10082853	10091323	8471	63956	1	10136215;44892;G;A;0.184931506849315;6.03632902302961;intronic,GrapeSMv01_04g0616
68	Hic_asm_3	10086215	10205279	119065	2	10155279	T	C	0.184211	6.42619	intergenic(GrapeSMv01_04g0616(dist=14156),GrapeSMv01_04g0617(dist=2528))	GrapeSMv01_04g0615	unnamed protein product, partial [Vitis vinifera]	10114966	10115175	210	40104	2	10136215;21040;G;A;0.184931506849315;6.03632902302961;intronic,GrapeSMv01_04g0616	10155279;40104;T;C;0.184210526315789;6.426191495604;intergenic,GrapeSMv01_04g0616(dist=14156),GrapeSMv01_04g0617(dist=2528)
68	Hic_asm_3	10086215	10205279	119065	2	10155279	T	C	0.184211	6.42619	intergenic(GrapeSMv01_04g0616(dist=14156),GrapeSMv01_04g0617(dist=2528))	GrapeSMv01_04g0616	PREDICTED: laccase-14 [Vitis vinifera]	10129795	10141123	11329	14156	2	10136215;0;G;A;0.184931506849315;6.03632902302961;intronic,GrapeSMv01_04g0616	10155279;14156;T;C;0.184210526315789;6.426191495604;intergenic,GrapeSMv01_04g0616(dist=14156),GrapeSMv01_04g0617(dist=2528)
68	Hic_asm_3	10086215	10205279	119065	2	10155279	T	C	0.184211	6.42619	intergenic(GrapeSMv01_04g0616(dist=14156),GrapeSMv01_04g0617(dist=2528))	GrapeSMv01_04g0617	PREDICTED: putative laccase-9 [Vitis vinifera]	10157807	10162353	4547	-2528	2	10136215;-21592;G;A;0.184931506849315;6.03632902302961;intronic,GrapeSMv01_04g0616	10155279;-2528;T;C;0.184210526315789;6.426191495604;intergenic,GrapeSMv01_04g0616(dist=14156),GrapeSMv01_04g0617(dist=2528)
68	Hic_asm_3	10086215	10205279	119065	2	10155279	T	C	0.184211	6.42619	intergenic(GrapeSMv01_04g0616(dist=14156),GrapeSMv01_04g0617(dist=2528))	GrapeSMv01_04g0618	hypothetical protein VITISV_018082 [Vitis vinifera]	10172973	10173158	186	-17694	2	10136215;-36758;G;A;0.184931506849315;6.03632902302961;intronic,GrapeSMv01_04g0616	10155279;-17694;T;C;0.184210526315789;6.426191495604;intergenic,GrapeSMv01_04g0616(dist=14156),GrapeSMv01_04g0617(dist=2528)
68	Hic_asm_3	10086215	10205279	119065	2	10155279	T	C	0.184211	6.42619	intergenic(GrapeSMv01_04g0616(dist=14156),GrapeSMv01_04g0617(dist=2528))	GrapeSMv01_04g0619	PREDICTED: laccase-14 [Vitis vinifera]	10192764	10195495	2732	-37485	1	10155279;-37485;T;C;0.184210526315789;6.426191495604;intergenic,GrapeSMv01_04g0616(dist=14156),GrapeSMv01_04g0617(dist=2528)
69	Hic_asm_3	11550697	11661215	110519	5	11605701	T	C	0.28	8.93663	intergenic(GrapeSMv01_04g0691(dist=5721),GrapeSMv01_04g0692(dist=7778))	GrapeSMv01_04g0689	PREDICTED: threonylcarbamoyladenosine tRNA methylthiotransferase [Vitis vinifera]	11537755	11565389	27635	40312	5	11600697;35308;T;C;0.284722222222222;7.31606141135646;upstream,GrapeSMv01_04g0691	11601551;36162;G;A;0.3;6.87216335180604;intergenic,GrapeSMv01_04g0691(dist=1571),GrapeSMv01_04g0692(dist=11928)	11605701;40312;T;C;0.28;8.93663323506524;intergenic,GrapeSMv01_04g0691(dist=5721),GrapeSMv01_04g0692(dist=7778)	11607369;41980;C;T;0.298611111111111;6.79013367075981;intergenic,GrapeSMv01_04g0691(dist=7389),GrapeSMv01_04g0692(dist=6110)	11611215;45826;T;C;0.284722222222222;6.66727843197909;intergenic,GrapeSMv01_04g0691(dist=11235),GrapeSMv01_04g0692(dist=2264)
69	Hic_asm_3	11550697	11661215	110519	5	11605701	T	C	0.28	8.93663	intergenic(GrapeSMv01_04g0691(dist=5721),GrapeSMv01_04g0692(dist=7778))	GrapeSMv01_04g0690	PREDICTED: FT-interacting protein 1 [Vitis vinifera]	11565518	11569098	3581	36603	5	11600697;31599;T;C;0.284722222222222;7.31606141135646;upstream,GrapeSMv01_04g0691	11601551;32453;G;A;0.3;6.87216335180604;intergenic,GrapeSMv01_04g0691(dist=1571),GrapeSMv01_04g0692(dist=11928)	11605701;36603;T;C;0.28;8.93663323506524;intergenic,GrapeSMv01_04g0691(dist=5721),GrapeSMv01_04g0692(dist=7778)	11607369;38271;C;T;0.298611111111111;6.79013367075981;intergenic,GrapeSMv01_04g0691(dist=7389),GrapeSMv01_04g0692(dist=6110)	11611215;42117;T;C;0.284722222222222;6.66727843197909;intergenic,GrapeSMv01_04g0691(dist=11235),GrapeSMv01_04g0692(dist=2264)
69	Hic_asm_3	11550697	11661215	110519	5	11605701	T	C	0.28	8.93663	intergenic(GrapeSMv01_04g0691(dist=5721),GrapeSMv01_04g0692(dist=7778))	GrapeSMv01_04g0691	PREDICTED: uncharacterized protein LOC100855325 isoform X2 [Vitis vinifera]	11597594	11599980	2387	5721	5	11600697;717;T;C;0.284722222222222;7.31606141135646;upstream,GrapeSMv01_04g0691	11601551;1571;G;A;0.3;6.87216335180604;intergenic,GrapeSMv01_04g0691(dist=1571),GrapeSMv01_04g0692(dist=11928)	11605701;5721;T;C;0.28;8.93663323506524;intergenic,GrapeSMv01_04g0691(dist=5721),GrapeSMv01_04g0692(dist=7778)	11607369;7389;C;T;0.298611111111111;6.79013367075981;intergenic,GrapeSMv01_04g0691(dist=7389),GrapeSMv01_04g0692(dist=6110)	11611215;11235;T;C;0.284722222222222;6.66727843197909;intergenic,GrapeSMv01_04g0691(dist=11235),GrapeSMv01_04g0692(dist=2264)
69	Hic_asm_3	11550697	11661215	110519	5	11605701	T	C	0.28	8.93663	intergenic(GrapeSMv01_04g0691(dist=5721),GrapeSMv01_04g0692(dist=7778))	GrapeSMv01_04g0692	no	11613479	11613960	482	-7778	5	11600697;-12782;T;C;0.284722222222222;7.31606141135646;upstream,GrapeSMv01_04g0691	11601551;-11928;G;A;0.3;6.87216335180604;intergenic,GrapeSMv01_04g0691(dist=1571),GrapeSMv01_04g0692(dist=11928)	11605701;-7778;T;C;0.28;8.93663323506524;intergenic,GrapeSMv01_04g0691(dist=5721),GrapeSMv01_04g0692(dist=7778)	11607369;-6110;C;T;0.298611111111111;6.79013367075981;intergenic,GrapeSMv01_04g0691(dist=7389),GrapeSMv01_04g0692(dist=6110)	11611215;-2264;T;C;0.284722222222222;6.66727843197909;intergenic,GrapeSMv01_04g0691(dist=11235),GrapeSMv01_04g0692(dist=2264)
69	Hic_asm_3	11550697	11661215	110519	5	11605701	T	C	0.28	8.93663	intergenic(GrapeSMv01_04g0691(dist=5721),GrapeSMv01_04g0692(dist=7778))	GrapeSMv01_04g0693	PREDICTED: uncharacterized protein LOC100252053 isoform X1 [Vitis vinifera]	11631304	11651805	20502	-25603	5	11600697;-30607;T;C;0.284722222222222;7.31606141135646;upstream,GrapeSMv01_04g0691	11601551;-29753;G;A;0.3;6.87216335180604;intergenic,GrapeSMv01_04g0691(dist=1571),GrapeSMv01_04g0692(dist=11928)	11605701;-25603;T;C;0.28;8.93663323506524;intergenic,GrapeSMv01_04g0691(dist=5721),GrapeSMv01_04g0692(dist=7778)	11607369;-23935;C;T;0.298611111111111;6.79013367075981;intergenic,GrapeSMv01_04g0691(dist=7389),GrapeSMv01_04g0692(dist=6110)	11611215;-20089;T;C;0.284722222222222;6.66727843197909;intergenic,GrapeSMv01_04g0691(dist=11235),GrapeSMv01_04g0692(dist=2264)
70	Hic_asm_3	13186098	13286098	100001	1	13236098	C	T	0.15493	7.36152	intronic(GrapeSMv01_04g0792)	GrapeSMv01_04g0789	PREDICTED: phytosulfokine receptor 2 [Vitis vinifera]	13190142	13191860	1719	44238	1	13236098;44238;C;T;0.154929577464789;7.36152182518388;intronic,GrapeSMv01_04g0792
70	Hic_asm_3	13186098	13286098	100001	1	13236098	C	T	0.15493	7.36152	intronic(GrapeSMv01_04g0792)	GrapeSMv01_04g0790	Peroxidase 12 [Vitis vinifera]	13215362	13218496	3135	17602	1	13236098;17602;C;T;0.154929577464789;7.36152182518388;intronic,GrapeSMv01_04g0792
70	Hic_asm_3	13186098	13286098	100001	1	13236098	C	T	0.15493	7.36152	intronic(GrapeSMv01_04g0792)	GrapeSMv01_04g0791	no	13227868	13228201	334	7897	1	13236098;7897;C;T;0.154929577464789;7.36152182518388;intronic,GrapeSMv01_04g0792
70	Hic_asm_3	13186098	13286098	100001	1	13236098	C	T	0.15493	7.36152	intronic(GrapeSMv01_04g0792)	GrapeSMv01_04g0792	PREDICTED: uncharacterized protein LOC100854843 [Vitis vinifera]	13230890	13238505	7616	0	1	13236098;0;C;T;0.154929577464789;7.36152182518388;intronic,GrapeSMv01_04g0792
70	Hic_asm_3	13186098	13286098	100001	1	13236098	C	T	0.15493	7.36152	intronic(GrapeSMv01_04g0792)	GrapeSMv01_04g0793	PREDICTED: probable serine/threonine-protein kinase At1g54610 [Vitis vinifera]	13239475	13241671	2197	-3377	1	13236098;-3377;C;T;0.154929577464789;7.36152182518388;intronic,GrapeSMv01_04g0792
70	Hic_asm_3	13186098	13286098	100001	1	13236098	C	T	0.15493	7.36152	intronic(GrapeSMv01_04g0792)	GrapeSMv01_04g0794	putative serine/threonine-protein kinase [Vitis vinifera]	13241703	13243299	1597	-5605	1	13236098;-5605;C;T;0.154929577464789;7.36152182518388;intronic,GrapeSMv01_04g0792
70	Hic_asm_3	13186098	13286098	100001	1	13236098	C	T	0.15493	7.36152	intronic(GrapeSMv01_04g0792)	GrapeSMv01_04g0795	hypothetical protein JCGZ_08333 [Jatropha curcas]	13270046	13271181	1136	-33948	1	13236098;-33948;C;T;0.154929577464789;7.36152182518388;intronic,GrapeSMv01_04g0792
70	Hic_asm_3	13186098	13286098	100001	1	13236098	C	T	0.15493	7.36152	intronic(GrapeSMv01_04g0792)	GrapeSMv01_04g0796	Light-harvesting complex-like protein OHP2, chloroplastic [Vitis vinifera]	13271226	13274862	3637	-35128	1	13236098;-35128;C;T;0.154929577464789;7.36152182518388;intronic,GrapeSMv01_04g0792
70	Hic_asm_3	13186098	13286098	100001	1	13236098	C	T	0.15493	7.36152	intronic(GrapeSMv01_04g0792)	GrapeSMv01_04g0797	hypothetical protein CK203_034625 [Vitis vinifera]	13277202	13284238	7037	-41104	1	13236098;-41104;C;T;0.154929577464789;7.36152182518388;intronic,GrapeSMv01_04g0792
71	Hic_asm_3	15216741	15316741	100001	1	15266741	G	A	0.0642857	7.34694	intergenic(GrapeSMv01_04g0881(dist=2578),GrapeSMv01_04g0882(dist=5316))	GrapeSMv01_04g0879	hypothetical protein VITISV_011114 [Vitis vinifera]	15245726	15246384	659	20357	1	15266741;20357;G;A;0.0642857142857143;7.34694347420879;intergenic,GrapeSMv01_04g0881(dist=2578),GrapeSMv01_04g0882(dist=5316)
71	Hic_asm_3	15216741	15316741	100001	1	15266741	G	A	0.0642857	7.34694	intergenic(GrapeSMv01_04g0881(dist=2578),GrapeSMv01_04g0882(dist=5316))	GrapeSMv01_04g0880	unnamed protein product, partial [Vitis vinifera]	15262259	15262538	280	4203	1	15266741;4203;G;A;0.0642857142857143;7.34694347420879;intergenic,GrapeSMv01_04g0881(dist=2578),GrapeSMv01_04g0882(dist=5316)
71	Hic_asm_3	15216741	15316741	100001	1	15266741	G	A	0.0642857	7.34694	intergenic(GrapeSMv01_04g0881(dist=2578),GrapeSMv01_04g0882(dist=5316))	GrapeSMv01_04g0881	defensin-like protein 21 [Durio zibethinus]	15263502	15264163	662	2578	1	15266741;2578;G;A;0.0642857142857143;7.34694347420879;intergenic,GrapeSMv01_04g0881(dist=2578),GrapeSMv01_04g0882(dist=5316)
71	Hic_asm_3	15216741	15316741	100001	1	15266741	G	A	0.0642857	7.34694	intergenic(GrapeSMv01_04g0881(dist=2578),GrapeSMv01_04g0882(dist=5316))	GrapeSMv01_04g0882	hypothetical protein VITISV_027569 [Vitis vinifera]	15272057	15272407	351	-5316	1	15266741;-5316;G;A;0.0642857142857143;7.34694347420879;intergenic,GrapeSMv01_04g0881(dist=2578),GrapeSMv01_04g0882(dist=5316)
71	Hic_asm_3	15216741	15316741	100001	1	15266741	G	A	0.0642857	7.34694	intergenic(GrapeSMv01_04g0881(dist=2578),GrapeSMv01_04g0882(dist=5316))	GrapeSMv01_04g0883	defensin-like protein 21 [Durio zibethinus]	15274205	15274907	703	-7464	1	15266741;-7464;G;A;0.0642857142857143;7.34694347420879;intergenic,GrapeSMv01_04g0881(dist=2578),GrapeSMv01_04g0882(dist=5316)
71	Hic_asm_3	15216741	15316741	100001	1	15266741	G	A	0.0642857	7.34694	intergenic(GrapeSMv01_04g0881(dist=2578),GrapeSMv01_04g0882(dist=5316))	GrapeSMv01_04g0884	ABC transporter B family member 4 [Vitis vinifera]	15289771	15292234	2464	-23030	1	15266741;-23030;G;A;0.0642857142857143;7.34694347420879;intergenic,GrapeSMv01_04g0881(dist=2578),GrapeSMv01_04g0882(dist=5316)
71	Hic_asm_3	15216741	15316741	100001	1	15266741	G	A	0.0642857	7.34694	intergenic(GrapeSMv01_04g0881(dist=2578),GrapeSMv01_04g0882(dist=5316))	GrapeSMv01_04g0885	PREDICTED: ABC transporter C family member 5 [Vitis vinifera]	15301410	15301898	489	-34669	1	15266741;-34669;G;A;0.0642857142857143;7.34694347420879;intergenic,GrapeSMv01_04g0881(dist=2578),GrapeSMv01_04g0882(dist=5316)
71	Hic_asm_3	15216741	15316741	100001	1	15266741	G	A	0.0642857	7.34694	intergenic(GrapeSMv01_04g0881(dist=2578),GrapeSMv01_04g0882(dist=5316))	GrapeSMv01_04g0886	hypothetical protein VITISV_035435 [Vitis vinifera]	15302666	15305732	3067	-35925	1	15266741;-35925;G;A;0.0642857142857143;7.34694347420879;intergenic,GrapeSMv01_04g0881(dist=2578),GrapeSMv01_04g0882(dist=5316)
71	Hic_asm_3	15216741	15316741	100001	1	15266741	G	A	0.0642857	7.34694	intergenic(GrapeSMv01_04g0881(dist=2578),GrapeSMv01_04g0882(dist=5316))	GrapeSMv01_04g0887	hypothetical protein CK203_091910 [Vitis vinifera]	15308380	15309831	1452	-41639	1	15266741;-41639;G;A;0.0642857142857143;7.34694347420879;intergenic,GrapeSMv01_04g0881(dist=2578),GrapeSMv01_04g0882(dist=5316)
72	Hic_asm_3	16890647	16990647	100001	1	16940647	G	A	0.0972222	10.0299	intergenic(GrapeSMv01_04g0942(dist=26443),GrapeSMv01_04g0943(dist=1332))	GrapeSMv01_04g0940	hypothetical protein VITISV_011114 [Vitis vinifera]	16895617	16896279	663	44368	1	16940647;44368;G;A;0.0972222222222222;10.029888422595;intergenic,GrapeSMv01_04g0942(dist=26443),GrapeSMv01_04g0943(dist=1332)
72	Hic_asm_3	16890647	16990647	100001	1	16940647	G	A	0.0972222	10.0299	intergenic(GrapeSMv01_04g0942(dist=26443),GrapeSMv01_04g0943(dist=1332))	GrapeSMv01_04g0941	defensin-like protein 21 [Durio zibethinus]	16902915	16903124	210	37523	1	16940647;37523;G;A;0.0972222222222222;10.029888422595;intergenic,GrapeSMv01_04g0942(dist=26443),GrapeSMv01_04g0943(dist=1332)
72	Hic_asm_3	16890647	16990647	100001	1	16940647	G	A	0.0972222	10.0299	intergenic(GrapeSMv01_04g0942(dist=26443),GrapeSMv01_04g0943(dist=1332))	GrapeSMv01_04g0942	hypothetical protein VITISV_011114 [Vitis vinifera]	16913545	16914204	660	26443	1	16940647;26443;G;A;0.0972222222222222;10.029888422595;intergenic,GrapeSMv01_04g0942(dist=26443),GrapeSMv01_04g0943(dist=1332)
72	Hic_asm_3	16890647	16990647	100001	1	16940647	G	A	0.0972222	10.0299	intergenic(GrapeSMv01_04g0942(dist=26443),GrapeSMv01_04g0943(dist=1332))	GrapeSMv01_04g0943	PREDICTED: laccase-14 [Vitis vinifera]	16941979	16963263	21285	-1332	1	16940647;-1332;G;A;0.0972222222222222;10.029888422595;intergenic,GrapeSMv01_04g0942(dist=26443),GrapeSMv01_04g0943(dist=1332)
73	Hic_asm_3	17021067	17121067	100001	1	17071067	C	G	0.256757	6.73753	UTR5(GrapeSMv01_04g0946)	GrapeSMv01_04g0944	hypothetical protein TEA_025411 [Camellia sinensis var	17028155	17046814	18660	24253	1	17071067;24253;C;G;0.256756756756757;6.73752684012718;UTR5,GrapeSMv01_04g0946
73	Hic_asm_3	17021067	17121067	100001	1	17071067	C	G	0.256757	6.73753	UTR5(GrapeSMv01_04g0946)	GrapeSMv01_04g0945	no	17057681	17057915	235	13152	1	17071067;13152;C;G;0.256756756756757;6.73752684012718;UTR5,GrapeSMv01_04g0946
73	Hic_asm_3	17021067	17121067	100001	1	17071067	C	G	0.256757	6.73753	UTR5(GrapeSMv01_04g0946)	GrapeSMv01_04g0946	PREDICTED: somatic embryogenesis receptor kinase 1 [Vitis vinifera]	17059833	17071381	11549	0	1	17071067;0;C;G;0.256756756756757;6.73752684012718;UTR5,GrapeSMv01_04g0946
74	Hic_asm_3	17820669	17920669	100001	1	17870669	C	T	0.0540541	7.18432	intergenic(GrapeSMv01_04g0981(dist=34877),GrapeSMv01_04g0982(dist=2283))	GrapeSMv01_04g0981	unnamed protein product, partial [Vitis vinifera]	17835466	17835792	327	34877	1	17870669;34877;C;T;0.0540540540540541;7.18431647998369;intergenic,GrapeSMv01_04g0981(dist=34877),GrapeSMv01_04g0982(dist=2283)
74	Hic_asm_3	17820669	17920669	100001	1	17870669	C	T	0.0540541	7.18432	intergenic(GrapeSMv01_04g0981(dist=34877),GrapeSMv01_04g0982(dist=2283))	GrapeSMv01_04g0982	hypothetical protein CK203_097268 [Vitis vinifera]	17872952	17873517	566	-2283	1	17870669;-2283;C;T;0.0540540540540541;7.18431647998369;intergenic,GrapeSMv01_04g0981(dist=34877),GrapeSMv01_04g0982(dist=2283)
74	Hic_asm_3	17820669	17920669	100001	1	17870669	C	T	0.0540541	7.18432	intergenic(GrapeSMv01_04g0981(dist=34877),GrapeSMv01_04g0982(dist=2283))	GrapeSMv01_04g0983	E3 ubiquitin-protein ligase UPL3 [Vitis vinifera]	17911509	17912341	833	-40840	1	17870669;-40840;C;T;0.0540540540540541;7.18431647998369;intergenic,GrapeSMv01_04g0981(dist=34877),GrapeSMv01_04g0982(dist=2283)
74	Hic_asm_3	17820669	17920669	100001	1	17870669	C	T	0.0540541	7.18432	intergenic(GrapeSMv01_04g0981(dist=34877),GrapeSMv01_04g0982(dist=2283))	GrapeSMv01_04g0984	PREDICTED: potassium transporter 8 [Vitis vinifera]	17912700	17913422	723	-42031	1	17870669;-42031;C;T;0.0540540540540541;7.18431647998369;intergenic,GrapeSMv01_04g0981(dist=34877),GrapeSMv01_04g0982(dist=2283)
75	Hic_asm_3	19611527	19711527	100001	1	19661527	G	A	0.263514	7.26981	intergenic(GrapeSMv01_04g1005(dist=42267),GrapeSMv01_04g1006(dist=1097))	GrapeSMv01_04g1004	Retrovirus-related Pol polyprotein from transposon 17	19612410	19612646	237	48881	1	19661527;48881;G;A;0.263513513513513;7.2698117738574;intergenic,GrapeSMv01_04g1005(dist=42267),GrapeSMv01_04g1006(dist=1097)
75	Hic_asm_3	19611527	19711527	100001	1	19661527	G	A	0.263514	7.26981	intergenic(GrapeSMv01_04g1005(dist=42267),GrapeSMv01_04g1006(dist=1097))	GrapeSMv01_04g1005	hypothetical protein VITISV_021421 [Vitis vinifera]	19618416	19619260	845	42267	1	19661527;42267;G;A;0.263513513513513;7.2698117738574;intergenic,GrapeSMv01_04g1005(dist=42267),GrapeSMv01_04g1006(dist=1097)
75	Hic_asm_3	19611527	19711527	100001	1	19661527	G	A	0.263514	7.26981	intergenic(GrapeSMv01_04g1005(dist=42267),GrapeSMv01_04g1006(dist=1097))	GrapeSMv01_04g1006	unnamed protein product, partial [Vitis vinifera]	19662624	19662920	297	-1097	1	19661527;-1097;G;A;0.263513513513513;7.2698117738574;intergenic,GrapeSMv01_04g1005(dist=42267),GrapeSMv01_04g1006(dist=1097)
76	Hic_asm_3	20591422	20691422	100001	1	20641422	T	C	0.243243	6.76193	downstream(GrapeSMv01_04g1008)	GrapeSMv01_04g1008	PREDICTED: scarecrow-like protein 21 [Vitis vinifera]	20641954	20643321	1368	-532	1	20641422;-532;T;C;0.243243243243243;6.76192603262783;downstream,GrapeSMv01_04g1008
76	Hic_asm_3	20591422	20691422	100001	1	20641422	T	C	0.243243	6.76193	downstream(GrapeSMv01_04g1008)	GrapeSMv01_04g1009	PREDICTED: embryogenesis-associated protein EMB8 isoform X1 [Vitis vinifera]	20649607	20688752	39146	-8185	1	20641422;-8185;T;C;0.243243243243243;6.76192603262783;downstream,GrapeSMv01_04g1008
77	Hic_asm_3	20993872	21093872	100001	1	21043872	T	C	0.21831	6.2294	downstream(GrapeSMv01_04g1017)	GrapeSMv01_04g1015	Protein WHAT'S THIS FACTOR 1-like [Vitis vinifera]	20983580	20996852	13273	47020	1	21043872;47020;T;C;0.21830985915493;6.22940024684186;downstream,GrapeSMv01_04g1017
77	Hic_asm_3	20993872	21093872	100001	1	21043872	T	C	0.21831	6.2294	downstream(GrapeSMv01_04g1017)	GrapeSMv01_04g1016	PREDICTED: eukaryotic translation initiation factor 5B [Vitis vinifera]	21003217	21022515	19299	21357	1	21043872;21357;T;C;0.21830985915493;6.22940024684186;downstream,GrapeSMv01_04g1017
77	Hic_asm_3	20993872	21093872	100001	1	21043872	T	C	0.21831	6.2294	downstream(GrapeSMv01_04g1017)	GrapeSMv01_04g1017	PREDICTED: vacuolar iron transporter homolog 2 [Vitis vinifera]	21043912	21044987	1076	-40	1	21043872;-40;T;C;0.21830985915493;6.22940024684186;downstream,GrapeSMv01_04g1017
77	Hic_asm_3	20993872	21093872	100001	1	21043872	T	C	0.21831	6.2294	downstream(GrapeSMv01_04g1017)	GrapeSMv01_04g1018	PREDICTED: transcription factor VIP1 [Vitis vinifera]	21069531	21078266	8736	-25659	1	21043872;-25659;T;C;0.21830985915493;6.22940024684186;downstream,GrapeSMv01_04g1017
77	Hic_asm_3	20993872	21093872	100001	1	21043872	T	C	0.21831	6.2294	downstream(GrapeSMv01_04g1017)	GrapeSMv01_04g1019	Retrovirus-related Pol polyprotein from transposon RE1 [Vitis vinifera]	21079119	21081536	2418	-35247	1	21043872;-35247;T;C;0.21830985915493;6.22940024684186;downstream,GrapeSMv01_04g1017
77	Hic_asm_3	20993872	21093872	100001	1	21043872	T	C	0.21831	6.2294	downstream(GrapeSMv01_04g1017)	GrapeSMv01_04g1020	PREDICTED: SKP1-interacting partner 15 [Vitis vinifera]	21092255	21115863	23609	-48383	1	21043872;-48383;T;C;0.21830985915493;6.22940024684186;downstream,GrapeSMv01_04g1017
78	Hic_asm_3	21411625	21511625	100001	1	21461625	T	G	0.25	7.20197	intronic(GrapeSMv01_04g1047)	GrapeSMv01_04g1042	unnamed protein product, partial [Vitis vinifera]	21403870	21420475	16606	41150	1	21461625;41150;T;G;0.25;7.201968786557;intronic,GrapeSMv01_04g1047
78	Hic_asm_3	21411625	21511625	100001	1	21461625	T	G	0.25	7.20197	intronic(GrapeSMv01_04g1047)	GrapeSMv01_04g1043	PREDICTED: G-type lectin S-receptor-like serine/threonine-protein kinase LECRK1 [Vitis vinifera]	21421176	21423452	2277	38173	1	21461625;38173;T;G;0.25;7.201968786557;intronic,GrapeSMv01_04g1047
78	Hic_asm_3	21411625	21511625	100001	1	21461625	T	G	0.25	7.20197	intronic(GrapeSMv01_04g1047)	GrapeSMv01_04g1044	PREDICTED: G-type lectin S-receptor-like serine/threonine-protein kinase LECRK1 [Vitis vinifera]	21423455	21426673	3219	34952	1	21461625;34952;T;G;0.25;7.201968786557;intronic,GrapeSMv01_04g1047
78	Hic_asm_3	21411625	21511625	100001	1	21461625	T	G	0.25	7.20197	intronic(GrapeSMv01_04g1047)	GrapeSMv01_04g1045	hypothetical protein CK203_111750 [Vitis vinifera]	21440394	21440654	261	20971	1	21461625;20971;T;G;0.25;7.201968786557;intronic,GrapeSMv01_04g1047
78	Hic_asm_3	21411625	21511625	100001	1	21461625	T	G	0.25	7.20197	intronic(GrapeSMv01_04g1047)	GrapeSMv01_04g1046	PH, RCC1 and FYVE domains-containing protein 1 [Vitis vinifera]	21457659	21458895	1237	2730	1	21461625;2730;T;G;0.25;7.201968786557;intronic,GrapeSMv01_04g1047
78	Hic_asm_3	21411625	21511625	100001	1	21461625	T	G	0.25	7.20197	intronic(GrapeSMv01_04g1047)	GrapeSMv01_04g1047	PREDICTED: uncharacterized protein LOC100246114 [Vitis vinifera]	21459058	21470274	11217	0	1	21461625;0;T;G;0.25;7.201968786557;intronic,GrapeSMv01_04g1047
78	Hic_asm_3	21411625	21511625	100001	1	21461625	T	G	0.25	7.20197	intronic(GrapeSMv01_04g1047)	GrapeSMv01_04g1048	no	21482608	21483484	877	-20983	1	21461625;-20983;T;G;0.25;7.201968786557;intronic,GrapeSMv01_04g1047
78	Hic_asm_3	21411625	21511625	100001	1	21461625	T	G	0.25	7.20197	intronic(GrapeSMv01_04g1047)	GrapeSMv01_04g1049	PREDICTED: U-box domain-containing protein 27 [Vitis vinifera]	21490344	21491909	1566	-28719	1	21461625;-28719;T;G;0.25;7.201968786557;intronic,GrapeSMv01_04g1047
78	Hic_asm_3	21411625	21511625	100001	1	21461625	T	G	0.25	7.20197	intronic(GrapeSMv01_04g1047)	GrapeSMv01_04g1050	PREDICTED: glycine-rich RNA-binding protein RZ1A [Vitis vinifera]	21494784	21499911	5128	-33159	1	21461625;-33159;T;G;0.25;7.201968786557;intronic,GrapeSMv01_04g1047
78	Hic_asm_3	21411625	21511625	100001	1	21461625	T	G	0.25	7.20197	intronic(GrapeSMv01_04g1047)	GrapeSMv01_04g1051	unnamed protein product, partial [Vitis vinifera]	21507523	21508491	969	-45898	1	21461625;-45898;T;G;0.25;7.201968786557;intronic,GrapeSMv01_04g1047
79	Hic_asm_3	22068225	22168225	100001	1	22118225	C	T	0.0533333	8.19998	upstream(GrapeSMv01_04g1095)	GrapeSMv01_04g1091	PREDICTED: tryptophan aminotransferase-related protein 2 [Vitis vinifera]	22075780	22076274	495	41951	1	22118225;41951;C;T;0.0533333333333333;8.19998385562261;upstream,GrapeSMv01_04g1095
79	Hic_asm_3	22068225	22168225	100001	1	22118225	C	T	0.0533333	8.19998	upstream(GrapeSMv01_04g1095)	GrapeSMv01_04g1092	PREDICTED: auxin efflux carrier component 6 [Vitis vinifera]	22085048	22088259	3212	29966	1	22118225;29966;C;T;0.0533333333333333;8.19998385562261;upstream,GrapeSMv01_04g1095
79	Hic_asm_3	22068225	22168225	100001	1	22118225	C	T	0.0533333	8.19998	upstream(GrapeSMv01_04g1095)	GrapeSMv01_04g1093	PREDICTED: alcohol dehydrogenase 1 [Vitis vinifera]	22097370	22100210	2841	18015	1	22118225;18015;C;T;0.0533333333333333;8.19998385562261;upstream,GrapeSMv01_04g1095
79	Hic_asm_3	22068225	22168225	100001	1	22118225	C	T	0.0533333	8.19998	upstream(GrapeSMv01_04g1095)	GrapeSMv01_04g1094	PREDICTED: putative transcription elongation factor SPT5 homolog 1 [Vitis vinifera]	22104061	22114815	10755	3410	1	22118225;3410;C;T;0.0533333333333333;8.19998385562261;upstream,GrapeSMv01_04g1095
79	Hic_asm_3	22068225	22168225	100001	1	22118225	C	T	0.0533333	8.19998	upstream(GrapeSMv01_04g1095)	GrapeSMv01_04g1095	PREDICTED: peroxidase 43 isoform X1 [Vitis vinifera]	22118484	22119701	1218	-259	1	22118225;-259;C;T;0.0533333333333333;8.19998385562261;upstream,GrapeSMv01_04g1095
79	Hic_asm_3	22068225	22168225	100001	1	22118225	C	T	0.0533333	8.19998	upstream(GrapeSMv01_04g1095)	GrapeSMv01_04g1096	PREDICTED: uncharacterized protein LOC100262493 [Vitis vinifera]	22120830	22129887	9058	-2605	1	22118225;-2605;C;T;0.0533333333333333;8.19998385562261;upstream,GrapeSMv01_04g1095
79	Hic_asm_3	22068225	22168225	100001	1	22118225	C	T	0.0533333	8.19998	upstream(GrapeSMv01_04g1095)	GrapeSMv01_04g1097	PREDICTED: probable beta-1,4-xylosyltransferase IRX10 [Vitis vinifera]	22135098	22141275	6178	-16873	1	22118225;-16873;C;T;0.0533333333333333;8.19998385562261;upstream,GrapeSMv01_04g1095
79	Hic_asm_3	22068225	22168225	100001	1	22118225	C	T	0.0533333	8.19998	upstream(GrapeSMv01_04g1095)	GrapeSMv01_04g1098	PREDICTED: psbP domain-containing protein 4, chloroplastic isoform X1 [Vitis vinifera]	22141733	22144889	3157	-23508	1	22118225;-23508;C;T;0.0533333333333333;8.19998385562261;upstream,GrapeSMv01_04g1095
79	Hic_asm_3	22068225	22168225	100001	1	22118225	C	T	0.0533333	8.19998	upstream(GrapeSMv01_04g1095)	GrapeSMv01_04g1099	Pentatricopeptide repeat-containing protein [Vitis vinifera]	22144269	22146923	2655	-26044	1	22118225;-26044;C;T;0.0533333333333333;8.19998385562261;upstream,GrapeSMv01_04g1095
79	Hic_asm_3	22068225	22168225	100001	1	22118225	C	T	0.0533333	8.19998	upstream(GrapeSMv01_04g1095)	GrapeSMv01_04g1100	PREDICTED: pentatricopeptide repeat-containing protein At1g08070, chloroplastic [Vitis vinifera]	22148018	22149595	1578	-29793	1	22118225;-29793;C;T;0.0533333333333333;8.19998385562261;upstream,GrapeSMv01_04g1095
79	Hic_asm_3	22068225	22168225	100001	1	22118225	C	T	0.0533333	8.19998	upstream(GrapeSMv01_04g1095)	GrapeSMv01_04g1101	Bidirectional sugar transporter SWEET1 [Vitis vinifera]	22159257	22161602	2346	-41032	1	22118225;-41032;C;T;0.0533333333333333;8.19998385562261;upstream,GrapeSMv01_04g1095
80	Hic_asm_3	23284186	23384186	100001	1	23334186	A	T	0.214286	6.32815	exon,nonsynonymous(GrapeSMv01_04g1202:GrapeSMv01_04g1202.t01:exon3:c.A1338T:p.L446F,)	GrapeSMv01_04g1195	unnamed protein product, partial [Vitis vinifera]	23298940	23300896	1957	33290	1	23334186;33290;A;T;0.214285714285714;6.32814948312967;exon,nonsynonymous(GrapeSMv01_04g1202:GrapeSMv01_04g1202.t01:exon3:c.A1338T:p.L446F,)
80	Hic_asm_3	23284186	23384186	100001	1	23334186	A	T	0.214286	6.32815	exon,nonsynonymous(GrapeSMv01_04g1202:GrapeSMv01_04g1202.t01:exon3:c.A1338T:p.L446F,)	GrapeSMv01_04g1196	PREDICTED: uncharacterized protein LOC104882578 isoform X1 [Vitis vinifera]	23303604	23305213	1610	28973	1	23334186;28973;A;T;0.214285714285714;6.32814948312967;exon,nonsynonymous(GrapeSMv01_04g1202:GrapeSMv01_04g1202.t01:exon3:c.A1338T:p.L446F,)
80	Hic_asm_3	23284186	23384186	100001	1	23334186	A	T	0.214286	6.32815	exon,nonsynonymous(GrapeSMv01_04g1202:GrapeSMv01_04g1202.t01:exon3:c.A1338T:p.L446F,)	GrapeSMv01_04g1197	PREDICTED: nucleolar protein 58 isoform X1 [Vitis vinifera]	23306085	23308599	2515	25587	1	23334186;25587;A;T;0.214285714285714;6.32814948312967;exon,nonsynonymous(GrapeSMv01_04g1202:GrapeSMv01_04g1202.t01:exon3:c.A1338T:p.L446F,)
80	Hic_asm_3	23284186	23384186	100001	1	23334186	A	T	0.214286	6.32815	exon,nonsynonymous(GrapeSMv01_04g1202:GrapeSMv01_04g1202.t01:exon3:c.A1338T:p.L446F,)	GrapeSMv01_04g1198	hypothetical protein CK203_085401 [Vitis vinifera]	23309402	23309803	402	24383	1	23334186;24383;A;T;0.214285714285714;6.32814948312967;exon,nonsynonymous(GrapeSMv01_04g1202:GrapeSMv01_04g1202.t01:exon3:c.A1338T:p.L446F,)
80	Hic_asm_3	23284186	23384186	100001	1	23334186	A	T	0.214286	6.32815	exon,nonsynonymous(GrapeSMv01_04g1202:GrapeSMv01_04g1202.t01:exon3:c.A1338T:p.L446F,)	GrapeSMv01_04g1199	Flavanone 3-dioxygenase [Vitis vinifera]	23310432	23312217	1786	21969	1	23334186;21969;A;T;0.214285714285714;6.32814948312967;exon,nonsynonymous(GrapeSMv01_04g1202:GrapeSMv01_04g1202.t01:exon3:c.A1338T:p.L446F,)
80	Hic_asm_3	23284186	23384186	100001	1	23334186	A	T	0.214286	6.32815	exon,nonsynonymous(GrapeSMv01_04g1202:GrapeSMv01_04g1202.t01:exon3:c.A1338T:p.L446F,)	GrapeSMv01_04g1200	PREDICTED: intracellular protein transport protein USO1 isoform X2 [Vitis vinifera]	23313451	23316329	2879	17857	1	23334186;17857;A;T;0.214285714285714;6.32814948312967;exon,nonsynonymous(GrapeSMv01_04g1202:GrapeSMv01_04g1202.t01:exon3:c.A1338T:p.L446F,)
80	Hic_asm_3	23284186	23384186	100001	1	23334186	A	T	0.214286	6.32815	exon,nonsynonymous(GrapeSMv01_04g1202:GrapeSMv01_04g1202.t01:exon3:c.A1338T:p.L446F,)	GrapeSMv01_04g1201	hypothetical protein CK203_070391 [Vitis vinifera]	23320821	23323313	2493	10873	1	23334186;10873;A;T;0.214285714285714;6.32814948312967;exon,nonsynonymous(GrapeSMv01_04g1202:GrapeSMv01_04g1202.t01:exon3:c.A1338T:p.L446F,)
80	Hic_asm_3	23284186	23384186	100001	1	23334186	A	T	0.214286	6.32815	exon,nonsynonymous(GrapeSMv01_04g1202:GrapeSMv01_04g1202.t01:exon3:c.A1338T:p.L446F,)	GrapeSMv01_04g1202	putative alkaline/neutral invertase B [Vitis vinifera]	23332488	23334722	2235	0	1	23334186;0;A;T;0.214285714285714;6.32814948312967;exon,nonsynonymous(GrapeSMv01_04g1202:GrapeSMv01_04g1202.t01:exon3:c.A1338T:p.L446F,)
80	Hic_asm_3	23284186	23384186	100001	1	23334186	A	T	0.214286	6.32815	exon,nonsynonymous(GrapeSMv01_04g1202:GrapeSMv01_04g1202.t01:exon3:c.A1338T:p.L446F,)	GrapeSMv01_04g1203	PREDICTED: putative ER lumen protein-retaining receptor C28H8	23339925	23345787	5863	-5739	1	23334186;-5739;A;T;0.214285714285714;6.32814948312967;exon,nonsynonymous(GrapeSMv01_04g1202:GrapeSMv01_04g1202.t01:exon3:c.A1338T:p.L446F,)
80	Hic_asm_3	23284186	23384186	100001	1	23334186	A	T	0.214286	6.32815	exon,nonsynonymous(GrapeSMv01_04g1202:GrapeSMv01_04g1202.t01:exon3:c.A1338T:p.L446F,)	GrapeSMv01_04g1204	hypothetical protein VITISV_034779 [Vitis vinifera]	23350380	23350812	433	-16194	1	23334186;-16194;A;T;0.214285714285714;6.32814948312967;exon,nonsynonymous(GrapeSMv01_04g1202:GrapeSMv01_04g1202.t01:exon3:c.A1338T:p.L446F,)
80	Hic_asm_3	23284186	23384186	100001	1	23334186	A	T	0.214286	6.32815	exon,nonsynonymous(GrapeSMv01_04g1202:GrapeSMv01_04g1202.t01:exon3:c.A1338T:p.L446F,)	GrapeSMv01_04g1205	PREDICTED: uncharacterized protein LOC100243848 isoform X1 [Vitis vinifera]	23358744	23364515	5772	-24558	1	23334186;-24558;A;T;0.214285714285714;6.32814948312967;exon,nonsynonymous(GrapeSMv01_04g1202:GrapeSMv01_04g1202.t01:exon3:c.A1338T:p.L446F,)
80	Hic_asm_3	23284186	23384186	100001	1	23334186	A	T	0.214286	6.32815	exon,nonsynonymous(GrapeSMv01_04g1202:GrapeSMv01_04g1202.t01:exon3:c.A1338T:p.L446F,)	GrapeSMv01_04g1206	unnamed protein product, partial [Vitis vinifera]	23365996	23369298	3303	-31810	1	23334186;-31810;A;T;0.214285714285714;6.32814948312967;exon,nonsynonymous(GrapeSMv01_04g1202:GrapeSMv01_04g1202.t01:exon3:c.A1338T:p.L446F,)
80	Hic_asm_3	23284186	23384186	100001	1	23334186	A	T	0.214286	6.32815	exon,nonsynonymous(GrapeSMv01_04g1202:GrapeSMv01_04g1202.t01:exon3:c.A1338T:p.L446F,)	GrapeSMv01_04g1207	hexokinase [Vitis vinifera]	23370114	23374363	4250	-35928	1	23334186;-35928;A;T;0.214285714285714;6.32814948312967;exon,nonsynonymous(GrapeSMv01_04g1202:GrapeSMv01_04g1202.t01:exon3:c.A1338T:p.L446F,)
80	Hic_asm_3	23284186	23384186	100001	1	23334186	A	T	0.214286	6.32815	exon,nonsynonymous(GrapeSMv01_04g1202:GrapeSMv01_04g1202.t01:exon3:c.A1338T:p.L446F,)	GrapeSMv01_04g1208	PREDICTED: WEB family protein At1g75720 [Vitis vinifera]	23379426	23380935	1510	-45240	1	23334186;-45240;A;T;0.214285714285714;6.32814948312967;exon,nonsynonymous(GrapeSMv01_04g1202:GrapeSMv01_04g1202.t01:exon3:c.A1338T:p.L446F,)
80	Hic_asm_3	23284186	23384186	100001	1	23334186	A	T	0.214286	6.32815	exon,nonsynonymous(GrapeSMv01_04g1202:GrapeSMv01_04g1202.t01:exon3:c.A1338T:p.L446F,)	GrapeSMv01_04g1209	hypothetical protein CK203_085388 [Vitis vinifera]	23381592	23381993	402	-47406	1	23334186;-47406;A;T;0.214285714285714;6.32814948312967;exon,nonsynonymous(GrapeSMv01_04g1202:GrapeSMv01_04g1202.t01:exon3:c.A1338T:p.L446F,)
80	Hic_asm_3	23284186	23384186	100001	1	23334186	A	T	0.214286	6.32815	exon,nonsynonymous(GrapeSMv01_04g1202:GrapeSMv01_04g1202.t01:exon3:c.A1338T:p.L446F,)	GrapeSMv01_04g1210	hypothetical protein VITISV_030645 [Vitis vinifera]	23383489	23385824	2336	-49303	1	23334186;-49303;A;T;0.214285714285714;6.32814948312967;exon,nonsynonymous(GrapeSMv01_04g1202:GrapeSMv01_04g1202.t01:exon3:c.A1338T:p.L446F,)
81	Hic_asm_3	23739847	23839847	100001	1	23789847	T	C	0.487013	6.65124	exon,nonsynonymous(GrapeSMv01_04g1246:GrapeSMv01_04g1246.t01:exon1:c.T724C:p.F242L,)	GrapeSMv01_04g1243	PREDICTED: phytanoyl-CoA dioxygenase [Vitis vinifera]	23742596	23743162	567	46685	1	23789847;46685;T;C;0.487012987012987;6.65123829697816;exon,nonsynonymous(GrapeSMv01_04g1246:GrapeSMv01_04g1246.t01:exon1:c.T724C:p.F242L,)
81	Hic_asm_3	23739847	23839847	100001	1	23789847	T	C	0.487013	6.65124	exon,nonsynonymous(GrapeSMv01_04g1246:GrapeSMv01_04g1246.t01:exon1:c.T724C:p.F242L,)	GrapeSMv01_04g1244	Retrovirus-related Pol polyprotein from transposon TNT 1-94 [Vitis vinifera]	23749879	23750889	1011	38958	1	23789847;38958;T;C;0.487012987012987;6.65123829697816;exon,nonsynonymous(GrapeSMv01_04g1246:GrapeSMv01_04g1246.t01:exon1:c.T724C:p.F242L,)
81	Hic_asm_3	23739847	23839847	100001	1	23789847	T	C	0.487013	6.65124	exon,nonsynonymous(GrapeSMv01_04g1246:GrapeSMv01_04g1246.t01:exon1:c.T724C:p.F242L,)	GrapeSMv01_04g1245	PREDICTED: cytochrome P450 71A1 [Vitis vinifera]	23762207	23763765	1559	26082	1	23789847;26082;T;C;0.487012987012987;6.65123829697816;exon,nonsynonymous(GrapeSMv01_04g1246:GrapeSMv01_04g1246.t01:exon1:c.T724C:p.F242L,)
81	Hic_asm_3	23739847	23839847	100001	1	23789847	T	C	0.487013	6.65124	exon,nonsynonymous(GrapeSMv01_04g1246:GrapeSMv01_04g1246.t01:exon1:c.T724C:p.F242L,)	GrapeSMv01_04g1246	unnamed protein product, partial [Vitis vinifera]	23789124	23790692	1569	0	1	23789847;0;T;C;0.487012987012987;6.65123829697816;exon,nonsynonymous(GrapeSMv01_04g1246:GrapeSMv01_04g1246.t01:exon1:c.T724C:p.F242L,)
81	Hic_asm_3	23739847	23839847	100001	1	23789847	T	C	0.487013	6.65124	exon,nonsynonymous(GrapeSMv01_04g1246:GrapeSMv01_04g1246.t01:exon1:c.T724C:p.F242L,)	GrapeSMv01_04g1247	unnamed protein product, partial [Vitis vinifera]	23797389	23798540	1152	-7542	1	23789847;-7542;T;C;0.487012987012987;6.65123829697816;exon,nonsynonymous(GrapeSMv01_04g1246:GrapeSMv01_04g1246.t01:exon1:c.T724C:p.F242L,)
81	Hic_asm_3	23739847	23839847	100001	1	23789847	T	C	0.487013	6.65124	exon,nonsynonymous(GrapeSMv01_04g1246:GrapeSMv01_04g1246.t01:exon1:c.T724C:p.F242L,)	GrapeSMv01_04g1248	cytochrome P450 CYP71AT7 [Vitis vinifera]	23801058	23802676	1619	-11211	1	23789847;-11211;T;C;0.487012987012987;6.65123829697816;exon,nonsynonymous(GrapeSMv01_04g1246:GrapeSMv01_04g1246.t01:exon1:c.T724C:p.F242L,)
81	Hic_asm_3	23739847	23839847	100001	1	23789847	T	C	0.487013	6.65124	exon,nonsynonymous(GrapeSMv01_04g1246:GrapeSMv01_04g1246.t01:exon1:c.T724C:p.F242L,)	GrapeSMv01_04g1249	cytochrome P450 CYP71AT7 [Vitis vinifera]	23817208	23818827	1620	-27361	1	23789847;-27361;T;C;0.487012987012987;6.65123829697816;exon,nonsynonymous(GrapeSMv01_04g1246:GrapeSMv01_04g1246.t01:exon1:c.T724C:p.F242L,)
81	Hic_asm_3	23739847	23839847	100001	1	23789847	T	C	0.487013	6.65124	exon,nonsynonymous(GrapeSMv01_04g1246:GrapeSMv01_04g1246.t01:exon1:c.T724C:p.F242L,)	GrapeSMv01_04g1250	PREDICTED: cytochrome P450 71A1 [Vitis vinifera]	23823426	23825024	1599	-33579	1	23789847;-33579;T;C;0.487012987012987;6.65123829697816;exon,nonsynonymous(GrapeSMv01_04g1246:GrapeSMv01_04g1246.t01:exon1:c.T724C:p.F242L,)
81	Hic_asm_3	23739847	23839847	100001	1	23789847	T	C	0.487013	6.65124	exon,nonsynonymous(GrapeSMv01_04g1246:GrapeSMv01_04g1246.t01:exon1:c.T724C:p.F242L,)	GrapeSMv01_04g1251	PREDICTED: cytochrome P450 71A1 [Vitis vinifera]	23830407	23831958	1552	-40560	1	23789847;-40560;T;C;0.487012987012987;6.65123829697816;exon,nonsynonymous(GrapeSMv01_04g1246:GrapeSMv01_04g1246.t01:exon1:c.T724C:p.F242L,)
81	Hic_asm_3	23739847	23839847	100001	1	23789847	T	C	0.487013	6.65124	exon,nonsynonymous(GrapeSMv01_04g1246:GrapeSMv01_04g1246.t01:exon1:c.T724C:p.F242L,)	GrapeSMv01_04g1252	unnamed protein product, partial [Vitis vinifera]	23836652	23837862	1211	-46805	1	23789847;-46805;T;C;0.487012987012987;6.65123829697816;exon,nonsynonymous(GrapeSMv01_04g1246:GrapeSMv01_04g1246.t01:exon1:c.T724C:p.F242L,)
81	Hic_asm_3	23739847	23839847	100001	1	23789847	T	C	0.487013	6.65124	exon,nonsynonymous(GrapeSMv01_04g1246:GrapeSMv01_04g1246.t01:exon1:c.T724C:p.F242L,)	GrapeSMv01_04g1253	PREDICTED: protein RCC2 homolog [Vitis vinifera]	23838528	23849907	11380	-48681	1	23789847;-48681;T;C;0.487012987012987;6.65123829697816;exon,nonsynonymous(GrapeSMv01_04g1246:GrapeSMv01_04g1246.t01:exon1:c.T724C:p.F242L,)
82	Hic_asm_3	24743229	24843229	100001	1	24793229	A	T	0.25	6.18008	intronic(GrapeSMv01_04g1340)	GrapeSMv01_04g1337	bifunctional dihydroflavonol 4-reductase/flavanone 4-reductase [Vigna unguiculata]	24724971	24759497	34527	33732	1	24793229;33732;A;T;0.25;6.18008279745943;intronic,GrapeSMv01_04g1340
82	Hic_asm_3	24743229	24843229	100001	1	24793229	A	T	0.25	6.18008	intronic(GrapeSMv01_04g1340)	GrapeSMv01_04g1338	PREDICTED: ornithine carbamoyltransferase, chloroplastic [Vitis vinifera]	24771208	24781983	10776	11246	1	24793229;11246;A;T;0.25;6.18008279745943;intronic,GrapeSMv01_04g1340
82	Hic_asm_3	24743229	24843229	100001	1	24793229	A	T	0.25	6.18008	intronic(GrapeSMv01_04g1340)	GrapeSMv01_04g1339	PREDICTED: auxilin-like protein 1 [Vitis vinifera]	24780895	24790168	9274	3061	1	24793229;3061;A;T;0.25;6.18008279745943;intronic,GrapeSMv01_04g1340
82	Hic_asm_3	24743229	24843229	100001	1	24793229	A	T	0.25	6.18008	intronic(GrapeSMv01_04g1340)	GrapeSMv01_04g1340	hypothetical protein VITISV_014475 [Vitis vinifera]	24792317	24797414	5098	0	1	24793229;0;A;T;0.25;6.18008279745943;intronic,GrapeSMv01_04g1340
82	Hic_asm_3	24743229	24843229	100001	1	24793229	A	T	0.25	6.18008	intronic(GrapeSMv01_04g1340)	GrapeSMv01_04g1341	unnamed protein product, partial [Vitis vinifera]	24798032	24802014	3983	-4803	1	24793229;-4803;A;T;0.25;6.18008279745943;intronic,GrapeSMv01_04g1340
82	Hic_asm_3	24743229	24843229	100001	1	24793229	A	T	0.25	6.18008	intronic(GrapeSMv01_04g1340)	GrapeSMv01_04g1342	PREDICTED: gamma carbonic anhydrase 1, mitochondrial [Vitis vinifera]	24808159	24813958	5800	-14930	1	24793229;-14930;A;T;0.25;6.18008279745943;intronic,GrapeSMv01_04g1340
82	Hic_asm_3	24743229	24843229	100001	1	24793229	A	T	0.25	6.18008	intronic(GrapeSMv01_04g1340)	GrapeSMv01_04g1343	PREDICTED: protein RER1B [Vitis vinifera]	24830380	24835780	5401	-37151	1	24793229;-37151;A;T;0.25;6.18008279745943;intronic,GrapeSMv01_04g1340
82	Hic_asm_3	24743229	24843229	100001	1	24793229	A	T	0.25	6.18008	intronic(GrapeSMv01_04g1340)	GrapeSMv01_04g1344	unnamed protein product, partial [Vitis vinifera]	24836660	24837536	877	-43431	1	24793229;-43431;A;T;0.25;6.18008279745943;intronic,GrapeSMv01_04g1340
82	Hic_asm_3	24743229	24843229	100001	1	24793229	A	T	0.25	6.18008	intronic(GrapeSMv01_04g1340)	GrapeSMv01_04g1345	uncharacterized protein LOC100264250 [Vitis vinifera]	24838073	24838264	192	-44844	1	24793229;-44844;A;T;0.25;6.18008279745943;intronic,GrapeSMv01_04g1340
82	Hic_asm_3	24743229	24843229	100001	1	24793229	A	T	0.25	6.18008	intronic(GrapeSMv01_04g1340)	GrapeSMv01_04g1346	uncharacterized protein LOC100264250 [Vitis vinifera]	24838933	24841221	2289	-45704	1	24793229;-45704;A;T;0.25;6.18008279745943;intronic,GrapeSMv01_04g1340
83	Hic_asm_3	26493348	26619428	126081	2	26543348	T	A	0.0547945	7.33142	intronic(GrapeSMv01_04g1525)	GrapeSMv01_04g1522	unnamed protein product, partial [Vitis vinifera]	26500061	26516108	16048	27240	1	26543348;27240;T;A;0.0547945205479452;7.3314244703586;intronic,GrapeSMv01_04g1525
83	Hic_asm_3	26493348	26619428	126081	2	26543348	T	A	0.0547945	7.33142	intronic(GrapeSMv01_04g1525)	GrapeSMv01_04g1523	PREDICTED: patatin-like protein 2 [Vitis vinifera]	26516727	26518712	1986	24636	1	26543348;24636;T;A;0.0547945205479452;7.3314244703586;intronic,GrapeSMv01_04g1525
83	Hic_asm_3	26493348	26619428	126081	2	26543348	T	A	0.0547945	7.33142	intronic(GrapeSMv01_04g1525)	GrapeSMv01_04g1524	unnamed protein product, partial [Vitis vinifera]	26528770	26531979	3210	11369	2	26543348;11369;T;A;0.0547945205479452;7.3314244703586;intronic,GrapeSMv01_04g1525	26569428;37449;A;G;0.05;6.28586018081941;intronic,GrapeSMv01_04g1528
83	Hic_asm_3	26493348	26619428	126081	2	26543348	T	A	0.0547945	7.33142	intronic(GrapeSMv01_04g1525)	GrapeSMv01_04g1525	PREDICTED: 26S proteasome non-ATPase regulatory subunit 14 homolog [Vitis vinifera]	26536473	26548054	11582	0	2	26543348;0;T;A;0.0547945205479452;7.3314244703586;intronic,GrapeSMv01_04g1525	26569428;21374;A;G;0.05;6.28586018081941;intronic,GrapeSMv01_04g1528
83	Hic_asm_3	26493348	26619428	126081	2	26543348	T	A	0.0547945	7.33142	intronic(GrapeSMv01_04g1525)	GrapeSMv01_04g1526	PREDICTED: probable carboxylesterase 2 [Vitis vinifera]	26549443	26550835	1393	-6095	2	26543348;-6095;T;A;0.0547945205479452;7.3314244703586;intronic,GrapeSMv01_04g1525	26569428;18593;A;G;0.05;6.28586018081941;intronic,GrapeSMv01_04g1528
83	Hic_asm_3	26493348	26619428	126081	2	26543348	T	A	0.0547945	7.33142	intronic(GrapeSMv01_04g1525)	GrapeSMv01_04g1527	putative carboxylesterase 2 [Vitis vinifera]	26555368	26556712	1345	-12020	2	26543348;-12020;T;A;0.0547945205479452;7.3314244703586;intronic,GrapeSMv01_04g1525	26569428;12716;A;G;0.05;6.28586018081941;intronic,GrapeSMv01_04g1528
83	Hic_asm_3	26493348	26619428	126081	2	26543348	T	A	0.0547945	7.33142	intronic(GrapeSMv01_04g1525)	GrapeSMv01_04g1528	PREDICTED: succinate dehydrogenase subunit 5, mitochondrial [Vitis vinifera]	26568103	26572581	4479	-24755	2	26543348;-24755;T;A;0.0547945205479452;7.3314244703586;intronic,GrapeSMv01_04g1525	26569428;0;A;G;0.05;6.28586018081941;intronic,GrapeSMv01_04g1528
83	Hic_asm_3	26493348	26619428	126081	2	26543348	T	A	0.0547945	7.33142	intronic(GrapeSMv01_04g1525)	GrapeSMv01_04g1529	unnamed protein product, partial [Vitis vinifera]	26573334	26574066	733	-29986	2	26543348;-29986;T;A;0.0547945205479452;7.3314244703586;intronic,GrapeSMv01_04g1525	26569428;-3906;A;G;0.05;6.28586018081941;intronic,GrapeSMv01_04g1528
83	Hic_asm_3	26493348	26619428	126081	2	26543348	T	A	0.0547945	7.33142	intronic(GrapeSMv01_04g1525)	GrapeSMv01_04g1530	hypothetical protein VITISV_002667 [Vitis vinifera]	26576858	26577247	390	-33510	2	26543348;-33510;T;A;0.0547945205479452;7.3314244703586;intronic,GrapeSMv01_04g1525	26569428;-7430;A;G;0.05;6.28586018081941;intronic,GrapeSMv01_04g1528
83	Hic_asm_3	26493348	26619428	126081	2	26543348	T	A	0.0547945	7.33142	intronic(GrapeSMv01_04g1525)	GrapeSMv01_04g1531	PREDICTED: uncharacterized protein LOC100248838 [Vitis vinifera]	26578243	26592238	13996	-34895	2	26543348;-34895;T;A;0.0547945205479452;7.3314244703586;intronic,GrapeSMv01_04g1525	26569428;-8815;A;G;0.05;6.28586018081941;intronic,GrapeSMv01_04g1528
83	Hic_asm_3	26493348	26619428	126081	2	26543348	T	A	0.0547945	7.33142	intronic(GrapeSMv01_04g1525)	GrapeSMv01_04g1532	PREDICTED: origin of replication complex subunit 2 [Vitis vinifera]	26594419	26599374	4956	-51071	1	26569428;-24991;A;G;0.05;6.28586018081941;intronic,GrapeSMv01_04g1528
83	Hic_asm_3	26493348	26619428	126081	2	26543348	T	A	0.0547945	7.33142	intronic(GrapeSMv01_04g1525)	GrapeSMv01_04g1533	PREDICTED: uncharacterized protein LOC100243704 [Vitis vinifera]	26600027	26606276	6250	-56679	1	26569428;-30599;A;G;0.05;6.28586018081941;intronic,GrapeSMv01_04g1528
83	Hic_asm_3	26493348	26619428	126081	2	26543348	T	A	0.0547945	7.33142	intronic(GrapeSMv01_04g1525)	GrapeSMv01_04g1534	PREDICTED: uncharacterized protein LOC100266013 [Vitis vinifera]	26608111	26611721	3611	-64763	1	26569428;-38683;A;G;0.05;6.28586018081941;intronic,GrapeSMv01_04g1528
83	Hic_asm_3	26493348	26619428	126081	2	26543348	T	A	0.0547945	7.33142	intronic(GrapeSMv01_04g1525)	GrapeSMv01_04g1535	PREDICTED: B3 domain-containing protein At5g42700 [Vitis vinifera]	26612148	26615907	3760	-68800	1	26569428;-42720;A;G;0.05;6.28586018081941;intronic,GrapeSMv01_04g1528
83	Hic_asm_3	26493348	26619428	126081	2	26543348	T	A	0.0547945	7.33142	intronic(GrapeSMv01_04g1525)	GrapeSMv01_04g1536	hypothetical protein VITISV_023178 [Vitis vinifera]	26616069	26626039	9971	-72721	1	26569428;-46641;A;G;0.05;6.28586018081941;intronic,GrapeSMv01_04g1528
84	Hic_asm_3	26720944	26820944	100001	1	26770944	T	C	0.0625	6.11087	intronic(GrapeSMv01_04g1553)	GrapeSMv01_04g1547	hypothetical protein CK203_081456 [Vitis vinifera]	26737956	26738234	279	32710	1	26770944;32710;T;C;0.0625;6.11086655615269;intronic,GrapeSMv01_04g1553
84	Hic_asm_3	26720944	26820944	100001	1	26770944	T	C	0.0625	6.11087	intronic(GrapeSMv01_04g1553)	GrapeSMv01_04g1548	hypothetical protein CK203_024705 [Vitis vinifera]	26739576	26739899	324	31045	1	26770944;31045;T;C;0.0625;6.11086655615269;intronic,GrapeSMv01_04g1553
84	Hic_asm_3	26720944	26820944	100001	1	26770944	T	C	0.0625	6.11087	intronic(GrapeSMv01_04g1553)	GrapeSMv01_04g1549	PREDICTED: protein TIC 22, chloroplastic isoform X1 [Vitis vinifera]	26741420	26753548	12129	17396	1	26770944;17396;T;C;0.0625;6.11086655615269;intronic,GrapeSMv01_04g1553
84	Hic_asm_3	26720944	26820944	100001	1	26770944	T	C	0.0625	6.11087	intronic(GrapeSMv01_04g1553)	GrapeSMv01_04g1550	PREDICTED: UDP-glucuronate:xylan alpha-glucuronosyltransferase 2 isoform X2 [Vitis vinifera]	26754797	26757271	2475	13673	1	26770944;13673;T;C;0.0625;6.11086655615269;intronic,GrapeSMv01_04g1553
84	Hic_asm_3	26720944	26820944	100001	1	26770944	T	C	0.0625	6.11087	intronic(GrapeSMv01_04g1553)	GrapeSMv01_04g1551	PREDICTED: protein WEAK CHLOROPLAST MOVEMENT UNDER BLUE LIGHT 1 [Vitis vinifera]	26758406	26766259	7854	4685	1	26770944;4685;T;C;0.0625;6.11086655615269;intronic,GrapeSMv01_04g1553
84	Hic_asm_3	26720944	26820944	100001	1	26770944	T	C	0.0625	6.11087	intronic(GrapeSMv01_04g1553)	GrapeSMv01_04g1552	Protein CYPRO4 [Vitis vinifera]	26767087	26769259	2173	1685	1	26770944;1685;T;C;0.0625;6.11086655615269;intronic,GrapeSMv01_04g1553
84	Hic_asm_3	26720944	26820944	100001	1	26770944	T	C	0.0625	6.11087	intronic(GrapeSMv01_04g1553)	GrapeSMv01_04g1553	PREDICTED: protein CYPRO4 [Vitis vinifera]	26769462	26773946	4485	0	1	26770944;0;T;C;0.0625;6.11086655615269;intronic,GrapeSMv01_04g1553
84	Hic_asm_3	26720944	26820944	100001	1	26770944	T	C	0.0625	6.11087	intronic(GrapeSMv01_04g1553)	GrapeSMv01_04g1554	Pentatricopeptide repeat-containing protein [Vitis vinifera]	26781494	26783935	2442	-10550	1	26770944;-10550;T;C;0.0625;6.11086655615269;intronic,GrapeSMv01_04g1553
84	Hic_asm_3	26720944	26820944	100001	1	26770944	T	C	0.0625	6.11087	intronic(GrapeSMv01_04g1553)	GrapeSMv01_04g1555	PREDICTED: non-specific lipid-transfer protein-like 1 isoform X1 [Vitis vinifera]	26784634	26786121	1488	-13690	1	26770944;-13690;T;C;0.0625;6.11086655615269;intronic,GrapeSMv01_04g1553
84	Hic_asm_3	26720944	26820944	100001	1	26770944	T	C	0.0625	6.11087	intronic(GrapeSMv01_04g1553)	GrapeSMv01_04g1556	PREDICTED: thioredoxin-like 4, chloroplastic isoform X1 [Vitis vinifera]	26786533	26790123	3591	-15589	1	26770944;-15589;T;C;0.0625;6.11086655615269;intronic,GrapeSMv01_04g1553
84	Hic_asm_3	26720944	26820944	100001	1	26770944	T	C	0.0625	6.11087	intronic(GrapeSMv01_04g1553)	GrapeSMv01_04g1557	PREDICTED: abscisic acid 8'-hydroxylase 4 [Vitis vinifera]	26790629	26793573	2945	-19685	1	26770944;-19685;T;C;0.0625;6.11086655615269;intronic,GrapeSMv01_04g1553
84	Hic_asm_3	26720944	26820944	100001	1	26770944	T	C	0.0625	6.11087	intronic(GrapeSMv01_04g1553)	GrapeSMv01_04g1558	PREDICTED: coenzyme Q-binding protein COQ10 homolog, mitochondrial [Vitis vinifera]	26810538	26832625	22088	-39594	1	26770944;-39594;T;C;0.0625;6.11086655615269;intronic,GrapeSMv01_04g1553
85	Hic_asm_3	26905972	27092328	186357	4	26955972	A	G	0.0642857	6.85059	downstream(GrapeSMv01_04g1573)	GrapeSMv01_04g1567	PREDICTED: uncharacterized protein LOC100262697 isoform X2 [Vitis vinifera]	26899703	26909814	10112	46158	1	26955972;46158;A;G;0.0642857142857143;6.85059365746433;downstream,GrapeSMv01_04g1573
85	Hic_asm_3	26905972	27092328	186357	4	26955972	A	G	0.0642857	6.85059	downstream(GrapeSMv01_04g1573)	GrapeSMv01_04g1568	PREDICTED: uncharacterized protein LOC100257562 isoform X2 [Vitis vinifera]	26911940	26917172	5233	38800	1	26955972;38800;A;G;0.0642857142857143;6.85059365746433;downstream,GrapeSMv01_04g1573
85	Hic_asm_3	26905972	27092328	186357	4	26955972	A	G	0.0642857	6.85059	downstream(GrapeSMv01_04g1573)	GrapeSMv01_04g1569	hypothetical protein CK203_081490 [Vitis vinifera]	26919228	26923269	4042	32703	2	26955972;32703;A;G;0.0642857142857143;6.85059365746433;downstream,GrapeSMv01_04g1573	26969269;46000;A;T;0.0571428571428571;6.47390003826283;downstream,GrapeSMv01_04g1574
85	Hic_asm_3	26905972	27092328	186357	4	26955972	A	G	0.0642857	6.85059	downstream(GrapeSMv01_04g1573)	GrapeSMv01_04g1570	PREDICTED: transcription factor HEC1 [Vitis vinifera]	26929196	26929942	747	26030	2	26955972;26030;A;G;0.0642857142857143;6.85059365746433;downstream,GrapeSMv01_04g1573	26969269;39327;A;T;0.0571428571428571;6.47390003826283;downstream,GrapeSMv01_04g1574
85	Hic_asm_3	26905972	27092328	186357	4	26955972	A	G	0.0642857	6.85059	downstream(GrapeSMv01_04g1573)	GrapeSMv01_04g1571	PREDICTED: protein ROOT INITIATION DEFECTIVE 3 [Vitis vinifera]	26936240	26941345	5106	14627	2	26955972;14627;A;G;0.0642857142857143;6.85059365746433;downstream,GrapeSMv01_04g1573	26969269;27924;A;T;0.0571428571428571;6.47390003826283;downstream,GrapeSMv01_04g1574
85	Hic_asm_3	26905972	27092328	186357	4	26955972	A	G	0.0642857	6.85059	downstream(GrapeSMv01_04g1573)	GrapeSMv01_04g1572	Heat stress transcription factor B-4 [Vitis vinifera]	26944549	26946398	1850	9574	2	26955972;9574;A;G;0.0642857142857143;6.85059365746433;downstream,GrapeSMv01_04g1573	26969269;22871;A;T;0.0571428571428571;6.47390003826283;downstream,GrapeSMv01_04g1574
85	Hic_asm_3	26905972	27092328	186357	4	26955972	A	G	0.0642857	6.85059	downstream(GrapeSMv01_04g1573)	GrapeSMv01_04g1573	PREDICTED: probable BOI-related E3 ubiquitin-protein ligase 2 [Vitis vinifera]	26956478	26962506	6029	-506	3	26955972;-506;A;G;0.0642857142857143;6.85059365746433;downstream,GrapeSMv01_04g1573	26969269;6763;A;T;0.0571428571428571;6.47390003826283;downstream,GrapeSMv01_04g1574	27002950;40444;T;C;0.0625;6.0489658646014;downstream,GrapeSMv01_04g1578
85	Hic_asm_3	26905972	27092328	186357	4	26955972	A	G	0.0642857	6.85059	downstream(GrapeSMv01_04g1573)	GrapeSMv01_04g1574	PREDICTED: uncharacterized protein LOC100254049 [Vitis vinifera]	26970018	26971954	1937	-14046	3	26955972;-14046;A;G;0.0642857142857143;6.85059365746433;downstream,GrapeSMv01_04g1573	26969269;-749;A;T;0.0571428571428571;6.47390003826283;downstream,GrapeSMv01_04g1574	27002950;30996;T;C;0.0625;6.0489658646014;downstream,GrapeSMv01_04g1578
85	Hic_asm_3	26905972	27092328	186357	4	26955972	A	G	0.0642857	6.85059	downstream(GrapeSMv01_04g1573)	GrapeSMv01_04g1575	Subtilisin-like protease SBT1	26977877	26980165	2289	-21905	3	26955972;-21905;A;G;0.0642857142857143;6.85059365746433;downstream,GrapeSMv01_04g1573	26969269;-8608;A;T;0.0571428571428571;6.47390003826283;downstream,GrapeSMv01_04g1574	27002950;22785;T;C;0.0625;6.0489658646014;downstream,GrapeSMv01_04g1578
85	Hic_asm_3	26905972	27092328	186357	4	26955972	A	G	0.0642857	6.85059	downstream(GrapeSMv01_04g1573)	GrapeSMv01_04g1576	PREDICTED: subtilisin-like protease SBT1	26982601	26984913	2313	-26629	3	26955972;-26629;A;G;0.0642857142857143;6.85059365746433;downstream,GrapeSMv01_04g1573	26969269;-13332;A;T;0.0571428571428571;6.47390003826283;downstream,GrapeSMv01_04g1574	27002950;18037;T;C;0.0625;6.0489658646014;downstream,GrapeSMv01_04g1578
85	Hic_asm_3	26905972	27092328	186357	4	26955972	A	G	0.0642857	6.85059	downstream(GrapeSMv01_04g1573)	GrapeSMv01_04g1577	Subtilisin-like protease SBT1	26992080	26994891	2812	-36108	4	26955972;-36108;A;G;0.0642857142857143;6.85059365746433;downstream,GrapeSMv01_04g1573	26969269;-22811;A;T;0.0571428571428571;6.47390003826283;downstream,GrapeSMv01_04g1574	27002950;8059;T;C;0.0625;6.0489658646014;downstream,GrapeSMv01_04g1578	27042328;47437;G;C;0.0985915492957746;6.08900628175442;UTR5,GrapeSMv01_04g1583
85	Hic_asm_3	26905972	27092328	186357	4	26955972	A	G	0.0642857	6.85059	downstream(GrapeSMv01_04g1573)	GrapeSMv01_04g1578	PREDICTED: subtilisin-like protease SBT1	27003019	27005355	2337	-47047	4	26955972;-47047;A;G;0.0642857142857143;6.85059365746433;downstream,GrapeSMv01_04g1573	26969269;-33750;A;T;0.0571428571428571;6.47390003826283;downstream,GrapeSMv01_04g1574	27002950;-69;T;C;0.0625;6.0489658646014;downstream,GrapeSMv01_04g1578	27042328;36973;G;C;0.0985915492957746;6.08900628175442;UTR5,GrapeSMv01_04g1583
85	Hic_asm_3	26905972	27092328	186357	4	26955972	A	G	0.0642857	6.85059	downstream(GrapeSMv01_04g1573)	GrapeSMv01_04g1579	Subtilisin-like protease SBT1	27008104	27010404	2301	-52132	3	26969269;-38835;A;T;0.0571428571428571;6.47390003826283;downstream,GrapeSMv01_04g1574	27002950;-5154;T;C;0.0625;6.0489658646014;downstream,GrapeSMv01_04g1578	27042328;31924;G;C;0.0985915492957746;6.08900628175442;UTR5,GrapeSMv01_04g1583
85	Hic_asm_3	26905972	27092328	186357	4	26955972	A	G	0.0642857	6.85059	downstream(GrapeSMv01_04g1573)	GrapeSMv01_04g1580	PREDICTED: probable serine/threonine-protein kinase At1g01540 isoform X1 [Vitis vinifera]	27013138	27016530	3393	-57166	3	26969269;-43869;A;T;0.0571428571428571;6.47390003826283;downstream,GrapeSMv01_04g1574	27002950;-10188;T;C;0.0625;6.0489658646014;downstream,GrapeSMv01_04g1578	27042328;25798;G;C;0.0985915492957746;6.08900628175442;UTR5,GrapeSMv01_04g1583
85	Hic_asm_3	26905972	27092328	186357	4	26955972	A	G	0.0642857	6.85059	downstream(GrapeSMv01_04g1573)	GrapeSMv01_04g1581	hypothetical protein VITISV_042279 [Vitis vinifera]	27018389	27021048	2660	-62417	3	26969269;-49120;A;T;0.0571428571428571;6.47390003826283;downstream,GrapeSMv01_04g1574	27002950;-15439;T;C;0.0625;6.0489658646014;downstream,GrapeSMv01_04g1578	27042328;21280;G;C;0.0985915492957746;6.08900628175442;UTR5,GrapeSMv01_04g1583
85	Hic_asm_3	26905972	27092328	186357	4	26955972	A	G	0.0642857	6.85059	downstream(GrapeSMv01_04g1573)	GrapeSMv01_04g1582	PREDICTED: transcription factor SPATULA isoform X1 [Vitis vinifera]	27027334	27031301	3968	-71362	2	27002950;-24384;T;C;0.0625;6.0489658646014;downstream,GrapeSMv01_04g1578	27042328;11027;G;C;0.0985915492957746;6.08900628175442;UTR5,GrapeSMv01_04g1583
85	Hic_asm_3	26905972	27092328	186357	4	26955972	A	G	0.0642857	6.85059	downstream(GrapeSMv01_04g1573)	GrapeSMv01_04g1583	PREDICTED: probable E3 ubiquitin-protein ligase RHG1A [Vitis vinifera]	27034867	27042389	7523	-78895	2	27002950;-31917;T;C;0.0625;6.0489658646014;downstream,GrapeSMv01_04g1578	27042328;0;G;C;0.0985915492957746;6.08900628175442;UTR5,GrapeSMv01_04g1583
85	Hic_asm_3	26905972	27092328	186357	4	26955972	A	G	0.0642857	6.85059	downstream(GrapeSMv01_04g1573)	GrapeSMv01_04g1584	PREDICTED: NAC domain-containing protein 72 isoform X1 [Vitis vinifera]	27043882	27049262	5381	-87910	2	27002950;-40932;T;C;0.0625;6.0489658646014;downstream,GrapeSMv01_04g1578	27042328;-1554;G;C;0.0985915492957746;6.08900628175442;UTR5,GrapeSMv01_04g1583
85	Hic_asm_3	26905972	27092328	186357	4	26955972	A	G	0.0642857	6.85059	downstream(GrapeSMv01_04g1573)	GrapeSMv01_04g1585	PREDICTED: uncharacterized acetyltransferase At3g50280-like [Vitis vinifera]	27064712	27065713	1002	-108740	1	27042328;-22384;G;C;0.0985915492957746;6.08900628175442;UTR5,GrapeSMv01_04g1583
85	Hic_asm_3	26905972	27092328	186357	4	26955972	A	G	0.0642857	6.85059	downstream(GrapeSMv01_04g1573)	GrapeSMv01_04g1586	hypothetical protein VITISV_032623 [Vitis vinifera]	27074038	27075411	1374	-118066	3	27042328;-31710;G;C;0.0985915492957746;6.08900628175442;UTR5,GrapeSMv01_04g1583	27121771;46360;G;C;0.0540540540540541;7.35637107520345;intronic,GrapeSMv01_04g1593	27121861;46450;T;C;0.051948051948052;7.64261064930473;intronic,GrapeSMv01_04g1593
85	Hic_asm_3	26905972	27092328	186357	4	26955972	A	G	0.0642857	6.85059	downstream(GrapeSMv01_04g1573)	GrapeSMv01_04g1587	unnamed protein product, partial [Vitis vinifera]	27076203	27076445	243	-120231	3	27042328;-33875;G;C;0.0985915492957746;6.08900628175442;UTR5,GrapeSMv01_04g1583	27121771;45326;G;C;0.0540540540540541;7.35637107520345;intronic,GrapeSMv01_04g1593	27121861;45416;T;C;0.051948051948052;7.64261064930473;intronic,GrapeSMv01_04g1593
85	Hic_asm_3	26905972	27092328	186357	4	26955972	A	G	0.0642857	6.85059	downstream(GrapeSMv01_04g1573)	GrapeSMv01_04g1588	putative acetyltransferase [Vitis vinifera]	27087688	27089052	1365	-131716	3	27042328;-45360;G;C;0.0985915492957746;6.08900628175442;UTR5,GrapeSMv01_04g1583	27121771;32719;G;C;0.0540540540540541;7.35637107520345;intronic,GrapeSMv01_04g1593	27121861;32809;T;C;0.051948051948052;7.64261064930473;intronic,GrapeSMv01_04g1593
85	Hic_asm_3	26905972	27092328	186357	4	26955972	A	G	0.0642857	6.85059	downstream(GrapeSMv01_04g1573)	GrapeSMv01_04g1589	hypothetical protein CK203_081521 [Vitis vinifera]	27090983	27091186	204	-135011	3	27042328;-48655;G;C;0.0985915492957746;6.08900628175442;UTR5,GrapeSMv01_04g1583	27121771;30585;G;C;0.0540540540540541;7.35637107520345;intronic,GrapeSMv01_04g1593	27121861;30675;T;C;0.051948051948052;7.64261064930473;intronic,GrapeSMv01_04g1593
86	Hic_asm_3	27071771	27171861	100091	2	27121861	T	C	0.0519481	7.64261	intronic(GrapeSMv01_04g1593)	GrapeSMv01_04g1590	PREDICTED: uncharacterized acetyltransferase At3g50280-like [Vitis vinifera]	27094920	27096282	1363	25579	2	27121771;25489;G;C;0.0540540540540541;7.35637107520345;intronic,GrapeSMv01_04g1593	27121861;25579;T;C;0.051948051948052;7.64261064930473;intronic,GrapeSMv01_04g1593
86	Hic_asm_3	27071771	27171861	100091	2	27121861	T	C	0.0519481	7.64261	intronic(GrapeSMv01_04g1593)	GrapeSMv01_04g1591	unnamed protein product, partial [Vitis vinifera]	27097075	27097586	512	24275	2	27121771;24185;G;C;0.0540540540540541;7.35637107520345;intronic,GrapeSMv01_04g1593	27121861;24275;T;C;0.051948051948052;7.64261064930473;intronic,GrapeSMv01_04g1593
86	Hic_asm_3	27071771	27171861	100091	2	27121861	T	C	0.0519481	7.64261	intronic(GrapeSMv01_04g1593)	GrapeSMv01_04g1592	PREDICTED: uncharacterized acetyltransferase At3g50280-like [Vitis vinifera]	27103966	27105330	1365	16531	2	27121771;16441;G;C;0.0540540540540541;7.35637107520345;intronic,GrapeSMv01_04g1593	27121861;16531;T;C;0.051948051948052;7.64261064930473;intronic,GrapeSMv01_04g1593
86	Hic_asm_3	27071771	27171861	100091	2	27121861	T	C	0.0519481	7.64261	intronic(GrapeSMv01_04g1593)	GrapeSMv01_04g1593	PREDICTED: polyadenylate-binding protein 8 [Vitis vinifera]	27106883	27126881	19999	0	2	27121771;0;G;C;0.0540540540540541;7.35637107520345;intronic,GrapeSMv01_04g1593	27121861;0;T;C;0.051948051948052;7.64261064930473;intronic,GrapeSMv01_04g1593
86	Hic_asm_3	27071771	27171861	100091	2	27121861	T	C	0.0519481	7.64261	intronic(GrapeSMv01_04g1593)	GrapeSMv01_04g1594	PREDICTED: WUSCHEL-related homeobox 4 [Vitis vinifera]	27129321	27130882	1562	-7460	2	27121771;-7550;G;C;0.0540540540540541;7.35637107520345;intronic,GrapeSMv01_04g1593	27121861;-7460;T;C;0.051948051948052;7.64261064930473;intronic,GrapeSMv01_04g1593
86	Hic_asm_3	27071771	27171861	100091	2	27121861	T	C	0.0519481	7.64261	intronic(GrapeSMv01_04g1593)	GrapeSMv01_04g1595	PREDICTED: ethylene-responsive transcription factor ERF011-like [Vitis vinifera]	27142393	27145084	2692	-20532	2	27121771;-20622;G;C;0.0540540540540541;7.35637107520345;intronic,GrapeSMv01_04g1593	27121861;-20532;T;C;0.051948051948052;7.64261064930473;intronic,GrapeSMv01_04g1593
86	Hic_asm_3	27071771	27171861	100091	2	27121861	T	C	0.0519481	7.64261	intronic(GrapeSMv01_04g1593)	GrapeSMv01_04g1596	PREDICTED: uncharacterized protein LOC100248940 [Vitis vinifera]	27160294	27165353	5060	-38433	2	27121771;-38523;G;C;0.0540540540540541;7.35637107520345;intronic,GrapeSMv01_04g1593	27121861;-38433;T;C;0.051948051948052;7.64261064930473;intronic,GrapeSMv01_04g1593
86	Hic_asm_3	27071771	27171861	100091	2	27121861	T	C	0.0519481	7.64261	intronic(GrapeSMv01_04g1593)	GrapeSMv01_04g1597	PREDICTED: uncharacterized protein LOC100267848 [Vitis vinifera]	27167882	27170136	2255	-46021	2	27121771;-46111;G;C;0.0540540540540541;7.35637107520345;intronic,GrapeSMv01_04g1593	27121861;-46021;T;C;0.051948051948052;7.64261064930473;intronic,GrapeSMv01_04g1593
87	Hic_asm_3	27222908	27322908	100001	1	27272908	T	C	0.0616438	6.09917	intergenic(GrapeSMv01_04g1609(dist=1431),GrapeSMv01_04g1610(dist=8120))	GrapeSMv01_04g1602	putative inactive receptor kinase [Vitis vinifera]	27220613	27224295	3683	48613	1	27272908;48613;T;C;0.0616438356164384;6.0991716716006;intergenic,GrapeSMv01_04g1609(dist=1431),GrapeSMv01_04g1610(dist=8120)
87	Hic_asm_3	27222908	27322908	100001	1	27272908	T	C	0.0616438	6.09917	intergenic(GrapeSMv01_04g1609(dist=1431),GrapeSMv01_04g1610(dist=8120))	GrapeSMv01_04g1603	PREDICTED: LOW QUALITY PROTEIN: uncharacterized protein At4g06744-like [Vitis vinifera]	27229593	27230132	540	42776	1	27272908;42776;T;C;0.0616438356164384;6.0991716716006;intergenic,GrapeSMv01_04g1609(dist=1431),GrapeSMv01_04g1610(dist=8120)
87	Hic_asm_3	27222908	27322908	100001	1	27272908	T	C	0.0616438	6.09917	intergenic(GrapeSMv01_04g1609(dist=1431),GrapeSMv01_04g1610(dist=8120))	GrapeSMv01_04g1604	PREDICTED: LOW QUALITY PROTEIN: uncharacterized protein At4g06744-like [Vitis vinifera]	27230147	27230980	834	41928	1	27272908;41928;T;C;0.0616438356164384;6.0991716716006;intergenic,GrapeSMv01_04g1609(dist=1431),GrapeSMv01_04g1610(dist=8120)
87	Hic_asm_3	27222908	27322908	100001	1	27272908	T	C	0.0616438	6.09917	intergenic(GrapeSMv01_04g1609(dist=1431),GrapeSMv01_04g1610(dist=8120))	GrapeSMv01_04g1605	PREDICTED: uncharacterized protein At4g06744 isoform X2 [Vitis vinifera]	27235066	27236343	1278	36565	1	27272908;36565;T;C;0.0616438356164384;6.0991716716006;intergenic,GrapeSMv01_04g1609(dist=1431),GrapeSMv01_04g1610(dist=8120)
87	Hic_asm_3	27222908	27322908	100001	1	27272908	T	C	0.0616438	6.09917	intergenic(GrapeSMv01_04g1609(dist=1431),GrapeSMv01_04g1610(dist=8120))	GrapeSMv01_04g1606	no	27237162	27237999	838	34909	1	27272908;34909;T;C;0.0616438356164384;6.0991716716006;intergenic,GrapeSMv01_04g1609(dist=1431),GrapeSMv01_04g1610(dist=8120)
87	Hic_asm_3	27222908	27322908	100001	1	27272908	T	C	0.0616438	6.09917	intergenic(GrapeSMv01_04g1609(dist=1431),GrapeSMv01_04g1610(dist=8120))	GrapeSMv01_04g1607	PREDICTED: probable WRKY transcription factor 7 [Vitis vinifera]	27249924	27251681	1758	21227	1	27272908;21227;T;C;0.0616438356164384;6.0991716716006;intergenic,GrapeSMv01_04g1609(dist=1431),GrapeSMv01_04g1610(dist=8120)
87	Hic_asm_3	27222908	27322908	100001	1	27272908	T	C	0.0616438	6.09917	intergenic(GrapeSMv01_04g1609(dist=1431),GrapeSMv01_04g1610(dist=8120))	GrapeSMv01_04g1608	putative cysteine protease RD21B [Vitis vinifera]	27260389	27264792	4404	8116	1	27272908;8116;T;C;0.0616438356164384;6.0991716716006;intergenic,GrapeSMv01_04g1609(dist=1431),GrapeSMv01_04g1610(dist=8120)
87	Hic_asm_3	27222908	27322908	100001	1	27272908	T	C	0.0616438	6.09917	intergenic(GrapeSMv01_04g1609(dist=1431),GrapeSMv01_04g1610(dist=8120))	GrapeSMv01_04g1609	PREDICTED: uncharacterized protein LOC100267842 [Vitis vinifera]	27269417	27271477	2061	1431	1	27272908;1431;T;C;0.0616438356164384;6.0991716716006;intergenic,GrapeSMv01_04g1609(dist=1431),GrapeSMv01_04g1610(dist=8120)
87	Hic_asm_3	27222908	27322908	100001	1	27272908	T	C	0.0616438	6.09917	intergenic(GrapeSMv01_04g1609(dist=1431),GrapeSMv01_04g1610(dist=8120))	GrapeSMv01_04g1610	PREDICTED: leucine-rich repeat extensin-like protein 3 [Vitis vinifera]	27281028	27282802	1775	-8120	1	27272908;-8120;T;C;0.0616438356164384;6.0991716716006;intergenic,GrapeSMv01_04g1609(dist=1431),GrapeSMv01_04g1610(dist=8120)
87	Hic_asm_3	27222908	27322908	100001	1	27272908	T	C	0.0616438	6.09917	intergenic(GrapeSMv01_04g1609(dist=1431),GrapeSMv01_04g1610(dist=8120))	GrapeSMv01_04g1611	PREDICTED: mannose-P-dolichol utilization defect 1 protein homolog 2 [Vitis vinifera]	27283854	27289812	5959	-10946	1	27272908;-10946;T;C;0.0616438356164384;6.0991716716006;intergenic,GrapeSMv01_04g1609(dist=1431),GrapeSMv01_04g1610(dist=8120)
87	Hic_asm_3	27222908	27322908	100001	1	27272908	T	C	0.0616438	6.09917	intergenic(GrapeSMv01_04g1609(dist=1431),GrapeSMv01_04g1610(dist=8120))	GrapeSMv01_04g1612	F-box protein [Vitis vinifera]	27291344	27296680	5337	-18436	1	27272908;-18436;T;C;0.0616438356164384;6.0991716716006;intergenic,GrapeSMv01_04g1609(dist=1431),GrapeSMv01_04g1610(dist=8120)
87	Hic_asm_3	27222908	27322908	100001	1	27272908	T	C	0.0616438	6.09917	intergenic(GrapeSMv01_04g1609(dist=1431),GrapeSMv01_04g1610(dist=8120))	GrapeSMv01_04g1613	PREDICTED: F-box protein At1g47056 [Vitis vinifera]	27297240	27298865	1626	-24332	1	27272908;-24332;T;C;0.0616438356164384;6.0991716716006;intergenic,GrapeSMv01_04g1609(dist=1431),GrapeSMv01_04g1610(dist=8120)
87	Hic_asm_3	27222908	27322908	100001	1	27272908	T	C	0.0616438	6.09917	intergenic(GrapeSMv01_04g1609(dist=1431),GrapeSMv01_04g1610(dist=8120))	GrapeSMv01_04g1614	PREDICTED: protein DCL, chloroplastic [Vitis vinifera]	27308971	27327918	18948	-36063	1	27272908;-36063;T;C;0.0616438356164384;6.0991716716006;intergenic,GrapeSMv01_04g1609(dist=1431),GrapeSMv01_04g1610(dist=8120)
88	Hic_asm_3	28908677	29008677	100001	1	28958677	C	T	0.138889	6.32538	intronic(GrapeSMv01_04g1774)	GrapeSMv01_04g1772	PREDICTED: uncharacterized protein LOC104882515 [Vitis vinifera]	28909436	28910771	1336	47906	1	28958677;47906;C;T;0.138888888888889;6.32538215066856;intronic,GrapeSMv01_04g1774
88	Hic_asm_3	28908677	29008677	100001	1	28958677	C	T	0.138889	6.32538	intronic(GrapeSMv01_04g1774)	GrapeSMv01_04g1773	no	28911248	28911520	273	47157	1	28958677;47157;C;T;0.138888888888889;6.32538215066856;intronic,GrapeSMv01_04g1774
88	Hic_asm_3	28908677	29008677	100001	1	28958677	C	T	0.138889	6.32538	intronic(GrapeSMv01_04g1774)	GrapeSMv01_04g1774	PREDICTED: pre-mRNA-processing protein 40A isoform X1 [Vitis vinifera]	28915473	28960384	44912	0	1	28958677;0;C;T;0.138888888888889;6.32538215066856;intronic,GrapeSMv01_04g1774
88	Hic_asm_3	28908677	29008677	100001	1	28958677	C	T	0.138889	6.32538	intronic(GrapeSMv01_04g1774)	GrapeSMv01_04g1775	unnamed protein product, partial [Vitis vinifera]	28971502	28971996	495	-12825	1	28958677;-12825;C;T;0.138888888888889;6.32538215066856;intronic,GrapeSMv01_04g1774
88	Hic_asm_3	28908677	29008677	100001	1	28958677	C	T	0.138889	6.32538	intronic(GrapeSMv01_04g1774)	GrapeSMv01_04g1776	PREDICTED: growth-regulating factor 1 [Vitis vinifera]	28980729	28983997	3269	-22052	1	28958677;-22052;C;T;0.138888888888889;6.32538215066856;intronic,GrapeSMv01_04g1774
88	Hic_asm_3	28908677	29008677	100001	1	28958677	C	T	0.138889	6.32538	intronic(GrapeSMv01_04g1774)	GrapeSMv01_04g1777	unnamed protein product, partial [Vitis vinifera]	28994145	28995307	1163	-35468	1	28958677;-35468;C;T;0.138888888888889;6.32538215066856;intronic,GrapeSMv01_04g1774
88	Hic_asm_3	28908677	29008677	100001	1	28958677	C	T	0.138889	6.32538	intronic(GrapeSMv01_04g1774)	GrapeSMv01_04g1778	hypothetical protein VITISV_004303 [Vitis vinifera]	28995312	28996091	780	-36635	1	28958677;-36635;C;T;0.138888888888889;6.32538215066856;intronic,GrapeSMv01_04g1774
88	Hic_asm_3	28908677	29008677	100001	1	28958677	C	T	0.138889	6.32538	intronic(GrapeSMv01_04g1774)	GrapeSMv01_04g1779	PREDICTED: uncharacterized protein LOC100257450 isoform X2 [Vitis vinifera]	29004046	29008644	4599	-45369	1	28958677;-45369;C;T;0.138888888888889;6.32538215066856;intronic,GrapeSMv01_04g1774
89	Hic_asm_3	29942717	30042717	100001	1	29992717	T	C	0.369863	10.7838	intronic(GrapeSMv01_04g1861)	GrapeSMv01_04g1859	PREDICTED: protein SABRE isoform X1 [Vitis vinifera]	29871902	29949191	77290	43526	1	29992717;43526;T;C;0.36986301369863;10.7838142975051;intronic,GrapeSMv01_04g1861
89	Hic_asm_3	29942717	30042717	100001	1	29992717	T	C	0.369863	10.7838	intronic(GrapeSMv01_04g1861)	GrapeSMv01_04g1860	PREDICTED: GATA transcription factor 24 isoform X1 [Vitis vinifera]	29950312	29975603	25292	17114	1	29992717;17114;T;C;0.36986301369863;10.7838142975051;intronic,GrapeSMv01_04g1861
89	Hic_asm_3	29942717	30042717	100001	1	29992717	T	C	0.369863	10.7838	intronic(GrapeSMv01_04g1861)	GrapeSMv01_04g1861	PREDICTED: GATA transcription factor 25 [Vitis vinifera]	29978074	29996851	18778	0	1	29992717;0;T;C;0.36986301369863;10.7838142975051;intronic,GrapeSMv01_04g1861
89	Hic_asm_3	29942717	30042717	100001	1	29992717	T	C	0.369863	10.7838	intronic(GrapeSMv01_04g1861)	GrapeSMv01_04g1862	PREDICTED: putative pentatricopeptide repeat-containing protein At1g12700, mitochondrial [Vitis vinifera]	29999769	30001386	1618	-7052	1	29992717;-7052;T;C;0.36986301369863;10.7838142975051;intronic,GrapeSMv01_04g1861
89	Hic_asm_3	29942717	30042717	100001	1	29992717	T	C	0.369863	10.7838	intronic(GrapeSMv01_04g1861)	GrapeSMv01_04g1863	PREDICTED: BEACH domain-containing protein B isoform X2 [Vitis vinifera]	30001765	30066152	64388	-9048	1	29992717;-9048;T;C;0.36986301369863;10.7838142975051;intronic,GrapeSMv01_04g1861
90	Hic_asm_3	31013141	31113195	100055	2	31063141	T	C	0.0694444	7.30338	downstream(GrapeSMv01_04g1949)	GrapeSMv01_04g1944	PREDICTED: RING-H2 finger protein ATL11 [Vitis vinifera]	31016820	31018680	1861	44461	2	31063141;44461;T;C;0.0694444444444444;7.30338058013355;downstream,GrapeSMv01_04g1949	31063195;44515;T;C;0.0763888888888889;7.03128917668408;downstream,GrapeSMv01_04g1949
90	Hic_asm_3	31013141	31113195	100055	2	31063141	T	C	0.0694444	7.30338	downstream(GrapeSMv01_04g1949)	GrapeSMv01_04g1945	PREDICTED: transcription factor bHLH96 [Vitis vinifera]	31028239	31030344	2106	32797	2	31063141;32797;T;C;0.0694444444444444;7.30338058013355;downstream,GrapeSMv01_04g1949	31063195;32851;T;C;0.0763888888888889;7.03128917668408;downstream,GrapeSMv01_04g1949
90	Hic_asm_3	31013141	31113195	100055	2	31063141	T	C	0.0694444	7.30338	downstream(GrapeSMv01_04g1949)	GrapeSMv01_04g1946	hypothetical protein VITISV_008030 [Vitis vinifera]	31037115	31039309	2195	23832	2	31063141;23832;T;C;0.0694444444444444;7.30338058013355;downstream,GrapeSMv01_04g1949	31063195;23886;T;C;0.0763888888888889;7.03128917668408;downstream,GrapeSMv01_04g1949
90	Hic_asm_3	31013141	31113195	100055	2	31063141	T	C	0.0694444	7.30338	downstream(GrapeSMv01_04g1949)	GrapeSMv01_04g1947	PREDICTED: uncharacterized protein LOC100254028 isoform X1 [Vitis vinifera]	31045584	31047243	1660	15898	2	31063141;15898;T;C;0.0694444444444444;7.30338058013355;downstream,GrapeSMv01_04g1949	31063195;15952;T;C;0.0763888888888889;7.03128917668408;downstream,GrapeSMv01_04g1949
90	Hic_asm_3	31013141	31113195	100055	2	31063141	T	C	0.0694444	7.30338	downstream(GrapeSMv01_04g1949)	GrapeSMv01_04g1948	PREDICTED: uncharacterized protein LOC100266077 [Vitis vinifera]	31053739	31058153	4415	4988	2	31063141;4988;T;C;0.0694444444444444;7.30338058013355;downstream,GrapeSMv01_04g1949	31063195;5042;T;C;0.0763888888888889;7.03128917668408;downstream,GrapeSMv01_04g1949
90	Hic_asm_3	31013141	31113195	100055	2	31063141	T	C	0.0694444	7.30338	downstream(GrapeSMv01_04g1949)	GrapeSMv01_04g1949	PREDICTED: 29 kDa ribonucleoprotein A, chloroplastic [Vitis vinifera]	31059039	31063120	4082	21	2	31063141;21;T;C;0.0694444444444444;7.30338058013355;downstream,GrapeSMv01_04g1949	31063195;75;T;C;0.0763888888888889;7.03128917668408;downstream,GrapeSMv01_04g1949
90	Hic_asm_3	31013141	31113195	100055	2	31063141	T	C	0.0694444	7.30338	downstream(GrapeSMv01_04g1949)	GrapeSMv01_04g1950	PREDICTED: blue copper protein-like [Gossypium hirsutum]	31065520	31067493	1974	-2379	2	31063141;-2379;T;C;0.0694444444444444;7.30338058013355;downstream,GrapeSMv01_04g1949	31063195;-2325;T;C;0.0763888888888889;7.03128917668408;downstream,GrapeSMv01_04g1949
90	Hic_asm_3	31013141	31113195	100055	2	31063141	T	C	0.0694444	7.30338	downstream(GrapeSMv01_04g1949)	GrapeSMv01_04g1951	hypothetical protein PanWU01x14_346940 [Parasponia andersonii]	31069076	31069960	885	-5935	2	31063141;-5935;T;C;0.0694444444444444;7.30338058013355;downstream,GrapeSMv01_04g1949	31063195;-5881;T;C;0.0763888888888889;7.03128917668408;downstream,GrapeSMv01_04g1949
90	Hic_asm_3	31013141	31113195	100055	2	31063141	T	C	0.0694444	7.30338	downstream(GrapeSMv01_04g1949)	GrapeSMv01_04g1952	PREDICTED: isoamylase 3, chloroplastic isoform X1 [Vitis vinifera]	31079252	31137056	57805	-16111	2	31063141;-16111;T;C;0.0694444444444444;7.30338058013355;downstream,GrapeSMv01_04g1949	31063195;-16057;T;C;0.0763888888888889;7.03128917668408;downstream,GrapeSMv01_04g1949
91	Hic_asm_3	32187133	32287133	100001	1	32237133	A	G	0.0810811	7.84579	intronic(GrapeSMv01_04g2068)	GrapeSMv01_04g2064	PREDICTED: protein YLS3-like [Pyrus x bretschneideri]	32186936	32187139	204	49994	1	32237133;49994;A;G;0.0810810810810811;7.84579246719899;intronic,GrapeSMv01_04g2068
91	Hic_asm_3	32187133	32287133	100001	1	32237133	A	G	0.0810811	7.84579	intronic(GrapeSMv01_04g2068)	GrapeSMv01_04g2065	unnamed protein product, partial [Vitis vinifera]	32189154	32205415	16262	31718	1	32237133;31718;A;G;0.0810810810810811;7.84579246719899;intronic,GrapeSMv01_04g2068
91	Hic_asm_3	32187133	32287133	100001	1	32237133	A	G	0.0810811	7.84579	intronic(GrapeSMv01_04g2068)	GrapeSMv01_04g2066	PREDICTED: uncharacterized protein LOC100242149 [Vitis vinifera]	32206868	32216137	9270	20996	1	32237133;20996;A;G;0.0810810810810811;7.84579246719899;intronic,GrapeSMv01_04g2068
91	Hic_asm_3	32187133	32287133	100001	1	32237133	A	G	0.0810811	7.84579	intronic(GrapeSMv01_04g2068)	GrapeSMv01_04g2067	Sulfate transporter 1	32223802	32230800	6999	6333	1	32237133;6333;A;G;0.0810810810810811;7.84579246719899;intronic,GrapeSMv01_04g2068
91	Hic_asm_3	32187133	32287133	100001	1	32237133	A	G	0.0810811	7.84579	intronic(GrapeSMv01_04g2068)	GrapeSMv01_04g2068	sulfate transporter [Vitis rupestris]	32231235	32239016	7782	0	1	32237133;0;A;G;0.0810810810810811;7.84579246719899;intronic,GrapeSMv01_04g2068
91	Hic_asm_3	32187133	32287133	100001	1	32237133	A	G	0.0810811	7.84579	intronic(GrapeSMv01_04g2068)	GrapeSMv01_04g2069	hypothetical protein VITISV_009508 [Vitis vinifera]	32249338	32249665	328	-12205	1	32237133;-12205;A;G;0.0810810810810811;7.84579246719899;intronic,GrapeSMv01_04g2068
91	Hic_asm_3	32187133	32287133	100001	1	32237133	A	G	0.0810811	7.84579	intronic(GrapeSMv01_04g2068)	GrapeSMv01_04g2070	low affinity sulfate transporter 3-like [Quercus suber]	32249981	32253913	3933	-12848	1	32237133;-12848;A;G;0.0810810810810811;7.84579246719899;intronic,GrapeSMv01_04g2068
91	Hic_asm_3	32187133	32287133	100001	1	32237133	A	G	0.0810811	7.84579	intronic(GrapeSMv01_04g2068)	GrapeSMv01_04g2071	PREDICTED: uncharacterized protein LOC100247155 [Vitis vinifera]	32255840	32261198	5359	-18707	1	32237133;-18707;A;G;0.0810810810810811;7.84579246719899;intronic,GrapeSMv01_04g2068
91	Hic_asm_3	32187133	32287133	100001	1	32237133	A	G	0.0810811	7.84579	intronic(GrapeSMv01_04g2068)	GrapeSMv01_04g2072	PREDICTED: bifunctional aspartate aminotransferase and glutamate/aspartate-prephenate aminotransferase [Vitis vinifera]	32261891	32267137	5247	-24758	1	32237133;-24758;A;G;0.0810810810810811;7.84579246719899;intronic,GrapeSMv01_04g2068
92	Hic_asm_3	33199881	33306799	106919	2	33249881	G	A	0.307143	7.80481	intronic(GrapeSMv01_04g2179)	GrapeSMv01_04g2176	PREDICTED: gamma-glutamylcyclotransferase 2-3 [Vitis vinifera]	33200359	33204862	4504	45019	1	33249881;45019;G;A;0.307142857142857;7.80480768916747;intronic,GrapeSMv01_04g2179
92	Hic_asm_3	33199881	33306799	106919	2	33249881	G	A	0.307143	7.80481	intronic(GrapeSMv01_04g2179)	GrapeSMv01_04g2177	PREDICTED: glutamic acid-rich protein [Vitis vinifera]	33206018	33226640	20623	23241	2	33249881;23241;G;A;0.307142857142857;7.80480768916747;intronic,GrapeSMv01_04g2179	33256799;30159;A;T;0.308219178082192;6.00752415846275;intronic,GrapeSMv01_04g2179
92	Hic_asm_3	33199881	33306799	106919	2	33249881	G	A	0.307143	7.80481	intronic(GrapeSMv01_04g2179)	GrapeSMv01_04g2178	PREDICTED: uncharacterized protein LOC100259029 [Vitis vinifera]	33229554	33240743	11190	9138	2	33249881;9138;G;A;0.307142857142857;7.80480768916747;intronic,GrapeSMv01_04g2179	33256799;16056;A;T;0.308219178082192;6.00752415846275;intronic,GrapeSMv01_04g2179
92	Hic_asm_3	33199881	33306799	106919	2	33249881	G	A	0.307143	7.80481	intronic(GrapeSMv01_04g2179)	GrapeSMv01_04g2179	PREDICTED: RNA polymerase II transcription factor B subunit 4 [Vitis vinifera]	33243475	33265758	22284	0	2	33249881;0;G;A;0.307142857142857;7.80480768916747;intronic,GrapeSMv01_04g2179	33256799;0;A;T;0.308219178082192;6.00752415846275;intronic,GrapeSMv01_04g2179
92	Hic_asm_3	33199881	33306799	106919	2	33249881	G	A	0.307143	7.80481	intronic(GrapeSMv01_04g2179)	GrapeSMv01_04g2180	Aspartic proteinase nepenthesin-1 [Vitis vinifera]	33267321	33268676	1356	-17440	2	33249881;-17440;G;A;0.307142857142857;7.80480768916747;intronic,GrapeSMv01_04g2179	33256799;-10522;A;T;0.308219178082192;6.00752415846275;intronic,GrapeSMv01_04g2179
92	Hic_asm_3	33199881	33306799	106919	2	33249881	G	A	0.307143	7.80481	intronic(GrapeSMv01_04g2179)	GrapeSMv01_04g2181	LysM domain-containing GPI-anchored protein 1 [Vitis vinifera]	33269609	33272874	3266	-19728	2	33249881;-19728;G;A;0.307142857142857;7.80480768916747;intronic,GrapeSMv01_04g2179	33256799;-12810;A;T;0.308219178082192;6.00752415846275;intronic,GrapeSMv01_04g2179
92	Hic_asm_3	33199881	33306799	106919	2	33249881	G	A	0.307143	7.80481	intronic(GrapeSMv01_04g2179)	GrapeSMv01_04g2182	PREDICTED: uncharacterized protein LOC104882466 [Vitis vinifera]	33274688	33300035	25348	-24807	2	33249881;-24807;G;A;0.307142857142857;7.80480768916747;intronic,GrapeSMv01_04g2179	33256799;-17889;A;T;0.308219178082192;6.00752415846275;intronic,GrapeSMv01_04g2179
92	Hic_asm_3	33199881	33306799	106919	2	33249881	G	A	0.307143	7.80481	intronic(GrapeSMv01_04g2179)	GrapeSMv01_04g2183	hypothetical protein VITISV_006651 [Vitis vinifera]	33303299	33305038	1740	-53418	1	33256799;-46500;A;T;0.308219178082192;6.00752415846275;intronic,GrapeSMv01_04g2179
92	Hic_asm_3	33199881	33306799	106919	2	33249881	G	A	0.307143	7.80481	intronic(GrapeSMv01_04g2179)	GrapeSMv01_04g2184	PREDICTED: UDP-galactose transporter 1 [Vitis vinifera]	33305380	33311977	6598	-55499	1	33256799;-48581;A;T;0.308219178082192;6.00752415846275;intronic,GrapeSMv01_04g2179
93	Hic_asm_3	35702257	35802257	100001	1	35752257	T	C	0.263889	7.62328	exon,synonymous(GrapeSMv01_04g2435:GrapeSMv01_04g2435.t02:exon2:c.A705G:p.T235T,GrapeSMv01_04g2435:GrapeSMv01_04g2435.t01:exon3:c.A705G:p.T235T,)	GrapeSMv01_04g2428	hexose transporter-like [Vitis vinifera]	35703396	35708140	4745	44117	1	35752257;44117;T;C;0.263888888888889;7.62328310588271;exon,synonymous(GrapeSMv01_04g2435:GrapeSMv01_04g2435.t02:exon2:c.A705G:p.T235T,GrapeSMv01_04g2435:GrapeSMv01_04g2435.t01:exon3:c.A705G:p.T235T,)
93	Hic_asm_3	35702257	35802257	100001	1	35752257	T	C	0.263889	7.62328	exon,synonymous(GrapeSMv01_04g2435:GrapeSMv01_04g2435.t02:exon2:c.A705G:p.T235T,GrapeSMv01_04g2435:GrapeSMv01_04g2435.t01:exon3:c.A705G:p.T235T,)	GrapeSMv01_04g2429	unnamed protein product, partial [Vitis vinifera]	35708160	35709268	1109	42989	1	35752257;42989;T;C;0.263888888888889;7.62328310588271;exon,synonymous(GrapeSMv01_04g2435:GrapeSMv01_04g2435.t02:exon2:c.A705G:p.T235T,GrapeSMv01_04g2435:GrapeSMv01_04g2435.t01:exon3:c.A705G:p.T235T,)
93	Hic_asm_3	35702257	35802257	100001	1	35752257	T	C	0.263889	7.62328	exon,synonymous(GrapeSMv01_04g2435:GrapeSMv01_04g2435.t02:exon2:c.A705G:p.T235T,GrapeSMv01_04g2435:GrapeSMv01_04g2435.t01:exon3:c.A705G:p.T235T,)	GrapeSMv01_04g2430	PREDICTED: pentatricopeptide repeat-containing protein At2g13600-like [Vitis vinifera]	35728004	35730565	2562	21692	1	35752257;21692;T;C;0.263888888888889;7.62328310588271;exon,synonymous(GrapeSMv01_04g2435:GrapeSMv01_04g2435.t02:exon2:c.A705G:p.T235T,GrapeSMv01_04g2435:GrapeSMv01_04g2435.t01:exon3:c.A705G:p.T235T,)
93	Hic_asm_3	35702257	35802257	100001	1	35752257	T	C	0.263889	7.62328	exon,synonymous(GrapeSMv01_04g2435:GrapeSMv01_04g2435.t02:exon2:c.A705G:p.T235T,GrapeSMv01_04g2435:GrapeSMv01_04g2435.t01:exon3:c.A705G:p.T235T,)	GrapeSMv01_04g2431	PREDICTED: protein PLASTID MOVEMENT IMPAIRED 1 [Vitis vinifera]	35731088	35733667	2580	18590	1	35752257;18590;T;C;0.263888888888889;7.62328310588271;exon,synonymous(GrapeSMv01_04g2435:GrapeSMv01_04g2435.t02:exon2:c.A705G:p.T235T,GrapeSMv01_04g2435:GrapeSMv01_04g2435.t01:exon3:c.A705G:p.T235T,)
93	Hic_asm_3	35702257	35802257	100001	1	35752257	T	C	0.263889	7.62328	exon,synonymous(GrapeSMv01_04g2435:GrapeSMv01_04g2435.t02:exon2:c.A705G:p.T235T,GrapeSMv01_04g2435:GrapeSMv01_04g2435.t01:exon3:c.A705G:p.T235T,)	GrapeSMv01_04g2432	PREDICTED: uncharacterized protein LOC104882448 [Vitis vinifera]	35735266	35735810	545	16447	1	35752257;16447;T;C;0.263888888888889;7.62328310588271;exon,synonymous(GrapeSMv01_04g2435:GrapeSMv01_04g2435.t02:exon2:c.A705G:p.T235T,GrapeSMv01_04g2435:GrapeSMv01_04g2435.t01:exon3:c.A705G:p.T235T,)
93	Hic_asm_3	35702257	35802257	100001	1	35752257	T	C	0.263889	7.62328	exon,synonymous(GrapeSMv01_04g2435:GrapeSMv01_04g2435.t02:exon2:c.A705G:p.T235T,GrapeSMv01_04g2435:GrapeSMv01_04g2435.t01:exon3:c.A705G:p.T235T,)	GrapeSMv01_04g2433	PREDICTED: protein CUP-SHAPED COTYLEDON 3 [Vitis vinifera]	35741107	35743575	2469	8682	1	35752257;8682;T;C;0.263888888888889;7.62328310588271;exon,synonymous(GrapeSMv01_04g2435:GrapeSMv01_04g2435.t02:exon2:c.A705G:p.T235T,GrapeSMv01_04g2435:GrapeSMv01_04g2435.t01:exon3:c.A705G:p.T235T,)
93	Hic_asm_3	35702257	35802257	100001	1	35752257	T	C	0.263889	7.62328	exon,synonymous(GrapeSMv01_04g2435:GrapeSMv01_04g2435.t02:exon2:c.A705G:p.T235T,GrapeSMv01_04g2435:GrapeSMv01_04g2435.t01:exon3:c.A705G:p.T235T,)	GrapeSMv01_04g2434	PREDICTED: cysteine protease XCP1 [Vitis vinifera]	35749483	35751122	1640	1135	1	35752257;1135;T;C;0.263888888888889;7.62328310588271;exon,synonymous(GrapeSMv01_04g2435:GrapeSMv01_04g2435.t02:exon2:c.A705G:p.T235T,GrapeSMv01_04g2435:GrapeSMv01_04g2435.t01:exon3:c.A705G:p.T235T,)
93	Hic_asm_3	35702257	35802257	100001	1	35752257	T	C	0.263889	7.62328	exon,synonymous(GrapeSMv01_04g2435:GrapeSMv01_04g2435.t02:exon2:c.A705G:p.T235T,GrapeSMv01_04g2435:GrapeSMv01_04g2435.t01:exon3:c.A705G:p.T235T,)	GrapeSMv01_04g2435	putative inorganic phosphate transporter 1-9 [Vitis vinifera]	35751108	35754570	3463	0	1	35752257;0;T;C;0.263888888888889;7.62328310588271;exon,synonymous(GrapeSMv01_04g2435:GrapeSMv01_04g2435.t02:exon2:c.A705G:p.T235T,GrapeSMv01_04g2435:GrapeSMv01_04g2435.t01:exon3:c.A705G:p.T235T,)
93	Hic_asm_3	35702257	35802257	100001	1	35752257	T	C	0.263889	7.62328	exon,synonymous(GrapeSMv01_04g2435:GrapeSMv01_04g2435.t02:exon2:c.A705G:p.T235T,GrapeSMv01_04g2435:GrapeSMv01_04g2435.t01:exon3:c.A705G:p.T235T,)	GrapeSMv01_04g2436	Increased DNA methylation 3 [Vitis vinifera]	35755744	35761214	5471	-3487	2	35752257;-3487;T;C;0.263888888888889;7.62328310588271;exon,synonymous(GrapeSMv01_04g2435:GrapeSMv01_04g2435.t02:exon2:c.A705G:p.T235T,GrapeSMv01_04g2435:GrapeSMv01_04g2435.t01:exon3:c.A705G:p.T235T,)	35809760;48546;C;T;0.05;6.71742841049331;intronic,GrapeSMv01_04g2444
93	Hic_asm_3	35702257	35802257	100001	1	35752257	T	C	0.263889	7.62328	exon,synonymous(GrapeSMv01_04g2435:GrapeSMv01_04g2435.t02:exon2:c.A705G:p.T235T,GrapeSMv01_04g2435:GrapeSMv01_04g2435.t01:exon3:c.A705G:p.T235T,)	GrapeSMv01_04g2437	Increased DNA methylation 2 [Vitis vinifera]	35765593	35769683	4091	-13336	2	35752257;-13336;T;C;0.263888888888889;7.62328310588271;exon,synonymous(GrapeSMv01_04g2435:GrapeSMv01_04g2435.t02:exon2:c.A705G:p.T235T,GrapeSMv01_04g2435:GrapeSMv01_04g2435.t01:exon3:c.A705G:p.T235T,)	35809760;40077;C;T;0.05;6.71742841049331;intronic,GrapeSMv01_04g2444
93	Hic_asm_3	35702257	35802257	100001	1	35752257	T	C	0.263889	7.62328	exon,synonymous(GrapeSMv01_04g2435:GrapeSMv01_04g2435.t02:exon2:c.A705G:p.T235T,GrapeSMv01_04g2435:GrapeSMv01_04g2435.t01:exon3:c.A705G:p.T235T,)	GrapeSMv01_04g2438	PREDICTED: heavy metal-associated isoprenylated plant protein 45 [Vitis vinifera]	35772939	35773767	829	-20682	2	35752257;-20682;T;C;0.263888888888889;7.62328310588271;exon,synonymous(GrapeSMv01_04g2435:GrapeSMv01_04g2435.t02:exon2:c.A705G:p.T235T,GrapeSMv01_04g2435:GrapeSMv01_04g2435.t01:exon3:c.A705G:p.T235T,)	35809760;35993;C;T;0.05;6.71742841049331;intronic,GrapeSMv01_04g2444
93	Hic_asm_3	35702257	35802257	100001	1	35752257	T	C	0.263889	7.62328	exon,synonymous(GrapeSMv01_04g2435:GrapeSMv01_04g2435.t02:exon2:c.A705G:p.T235T,GrapeSMv01_04g2435:GrapeSMv01_04g2435.t01:exon3:c.A705G:p.T235T,)	GrapeSMv01_04g2439	Short-chain dehydrogenase/reductase family 42E member 1 [Vitis vinifera]	35775765	35780335	4571	-23508	2	35752257;-23508;T;C;0.263888888888889;7.62328310588271;exon,synonymous(GrapeSMv01_04g2435:GrapeSMv01_04g2435.t02:exon2:c.A705G:p.T235T,GrapeSMv01_04g2435:GrapeSMv01_04g2435.t01:exon3:c.A705G:p.T235T,)	35809760;29425;C;T;0.05;6.71742841049331;intronic,GrapeSMv01_04g2444
93	Hic_asm_3	35702257	35802257	100001	1	35752257	T	C	0.263889	7.62328	exon,synonymous(GrapeSMv01_04g2435:GrapeSMv01_04g2435.t02:exon2:c.A705G:p.T235T,GrapeSMv01_04g2435:GrapeSMv01_04g2435.t01:exon3:c.A705G:p.T235T,)	GrapeSMv01_04g2440	PREDICTED: AT-hook motif nuclear-localized protein 10 [Vitis vinifera]	35781518	35787108	5591	-29261	2	35752257;-29261;T;C;0.263888888888889;7.62328310588271;exon,synonymous(GrapeSMv01_04g2435:GrapeSMv01_04g2435.t02:exon2:c.A705G:p.T235T,GrapeSMv01_04g2435:GrapeSMv01_04g2435.t01:exon3:c.A705G:p.T235T,)	35809760;22652;C;T;0.05;6.71742841049331;intronic,GrapeSMv01_04g2444
93	Hic_asm_3	35702257	35802257	100001	1	35752257	T	C	0.263889	7.62328	exon,synonymous(GrapeSMv01_04g2435:GrapeSMv01_04g2435.t02:exon2:c.A705G:p.T235T,GrapeSMv01_04g2435:GrapeSMv01_04g2435.t01:exon3:c.A705G:p.T235T,)	GrapeSMv01_04g2441	PREDICTED: psbP domain-containing protein 3, chloroplastic [Vitis vinifera]	35788643	35791176	2534	-36386	2	35752257;-36386;T;C;0.263888888888889;7.62328310588271;exon,synonymous(GrapeSMv01_04g2435:GrapeSMv01_04g2435.t02:exon2:c.A705G:p.T235T,GrapeSMv01_04g2435:GrapeSMv01_04g2435.t01:exon3:c.A705G:p.T235T,)	35809760;18584;C;T;0.05;6.71742841049331;intronic,GrapeSMv01_04g2444
93	Hic_asm_3	35702257	35802257	100001	1	35752257	T	C	0.263889	7.62328	exon,synonymous(GrapeSMv01_04g2435:GrapeSMv01_04g2435.t02:exon2:c.A705G:p.T235T,GrapeSMv01_04g2435:GrapeSMv01_04g2435.t01:exon3:c.A705G:p.T235T,)	GrapeSMv01_04g2442	PREDICTED: SWI/SNF complex subunit SWI3B [Vitis vinifera]	35791188	35795207	4020	-38931	2	35752257;-38931;T;C;0.263888888888889;7.62328310588271;exon,synonymous(GrapeSMv01_04g2435:GrapeSMv01_04g2435.t02:exon2:c.A705G:p.T235T,GrapeSMv01_04g2435:GrapeSMv01_04g2435.t01:exon3:c.A705G:p.T235T,)	35809760;14553;C;T;0.05;6.71742841049331;intronic,GrapeSMv01_04g2444
93	Hic_asm_3	35702257	35802257	100001	1	35752257	T	C	0.263889	7.62328	exon,synonymous(GrapeSMv01_04g2435:GrapeSMv01_04g2435.t02:exon2:c.A705G:p.T235T,GrapeSMv01_04g2435:GrapeSMv01_04g2435.t01:exon3:c.A705G:p.T235T,)	GrapeSMv01_04g2443	PREDICTED: RNA-binding protein 24-A isoform X1 [Vitis vinifera]	35795402	35801990	6589	-43145	2	35752257;-43145;T;C;0.263888888888889;7.62328310588271;exon,synonymous(GrapeSMv01_04g2435:GrapeSMv01_04g2435.t02:exon2:c.A705G:p.T235T,GrapeSMv01_04g2435:GrapeSMv01_04g2435.t01:exon3:c.A705G:p.T235T,)	35809760;7770;C;T;0.05;6.71742841049331;intronic,GrapeSMv01_04g2444
94	Hic_asm_3	35759760	35859760	100001	1	35809760	C	T	0.05	6.71743	intronic(GrapeSMv01_04g2444)	GrapeSMv01_04g2444	PREDICTED: cinnamoyl-CoA reductase 2 [Vitis vinifera]	35806655	35821029	14375	0	1	35809760;0;C;T;0.05;6.71742841049331;intronic,GrapeSMv01_04g2444
94	Hic_asm_3	35759760	35859760	100001	1	35809760	C	T	0.05	6.71743	intronic(GrapeSMv01_04g2444)	GrapeSMv01_04g2445	PREDICTED: 3-hydroxy-3-methylglutaryl-coenzyme A reductase 1 [Vitis vinifera]	35829213	35833641	4429	-19453	1	35809760;-19453;C;T;0.05;6.71742841049331;intronic,GrapeSMv01_04g2444
94	Hic_asm_3	35759760	35859760	100001	1	35809760	C	T	0.05	6.71743	intronic(GrapeSMv01_04g2444)	GrapeSMv01_04g2446	PREDICTED: uncharacterized protein LOC100259899 isoform X1 [Vitis vinifera]	35840265	35841190	926	-30505	1	35809760;-30505;C;T;0.05;6.71742841049331;intronic,GrapeSMv01_04g2444
94	Hic_asm_3	35759760	35859760	100001	1	35809760	C	T	0.05	6.71743	intronic(GrapeSMv01_04g2444)	GrapeSMv01_04g2447	AT-hook motif nuclear-localized protein 25 [Vitis vinifera]	35856598	35858623	2026	-46838	1	35809760;-46838;C;T;0.05;6.71742841049331;intronic,GrapeSMv01_04g2444
95	Hic_asm_4	996368	1096368	100001	1	1046368	C	T	0.28	6.97575	exon,nonsynonymous(GrapeSMv01_05g0085:GrapeSMv01_05g0085.t01:exon14:c.C1022T:p.T341I,GrapeSMv01_05g0085:GrapeSMv01_05g0085.t02:exon10:c.C791T:p.T264I,)	GrapeSMv01_05g0083	PREDICTED: uncharacterized protein LOC100265369 [Vitis vinifera]	1010627	1028926	18300	17442	1	1046368;17442;C;T;0.28;6.97574960465409;exon,nonsynonymous(GrapeSMv01_05g0085:GrapeSMv01_05g0085.t01:exon14:c.C1022T:p.T341I,GrapeSMv01_05g0085:GrapeSMv01_05g0085.t02:exon10:c.C791T:p.T264I,)
95	Hic_asm_4	996368	1096368	100001	1	1046368	C	T	0.28	6.97575	exon,nonsynonymous(GrapeSMv01_05g0085:GrapeSMv01_05g0085.t01:exon14:c.C1022T:p.T341I,GrapeSMv01_05g0085:GrapeSMv01_05g0085.t02:exon10:c.C791T:p.T264I,)	GrapeSMv01_05g0084	PREDICTED: F-box/kelch-repeat protein SKIP4 [Vitis vinifera]	1031299	1034382	3084	11986	1	1046368;11986;C;T;0.28;6.97574960465409;exon,nonsynonymous(GrapeSMv01_05g0085:GrapeSMv01_05g0085.t01:exon14:c.C1022T:p.T341I,GrapeSMv01_05g0085:GrapeSMv01_05g0085.t02:exon10:c.C791T:p.T264I,)
95	Hic_asm_4	996368	1096368	100001	1	1046368	C	T	0.28	6.97575	exon,nonsynonymous(GrapeSMv01_05g0085:GrapeSMv01_05g0085.t01:exon14:c.C1022T:p.T341I,GrapeSMv01_05g0085:GrapeSMv01_05g0085.t02:exon10:c.C791T:p.T264I,)	GrapeSMv01_05g0085	PREDICTED: uncharacterized protein LOC100256759 [Vitis vinifera]	1038181	1048490	10310	0	1	1046368;0;C;T;0.28;6.97574960465409;exon,nonsynonymous(GrapeSMv01_05g0085:GrapeSMv01_05g0085.t01:exon14:c.C1022T:p.T341I,GrapeSMv01_05g0085:GrapeSMv01_05g0085.t02:exon10:c.C791T:p.T264I,)
95	Hic_asm_4	996368	1096368	100001	1	1046368	C	T	0.28	6.97575	exon,nonsynonymous(GrapeSMv01_05g0085:GrapeSMv01_05g0085.t01:exon14:c.C1022T:p.T341I,GrapeSMv01_05g0085:GrapeSMv01_05g0085.t02:exon10:c.C791T:p.T264I,)	GrapeSMv01_05g0086	unnamed protein product, partial [Vitis vinifera]	1049416	1053941	4526	-3048	1	1046368;-3048;C;T;0.28;6.97574960465409;exon,nonsynonymous(GrapeSMv01_05g0085:GrapeSMv01_05g0085.t01:exon14:c.C1022T:p.T341I,GrapeSMv01_05g0085:GrapeSMv01_05g0085.t02:exon10:c.C791T:p.T264I,)
95	Hic_asm_4	996368	1096368	100001	1	1046368	C	T	0.28	6.97575	exon,nonsynonymous(GrapeSMv01_05g0085:GrapeSMv01_05g0085.t01:exon14:c.C1022T:p.T341I,GrapeSMv01_05g0085:GrapeSMv01_05g0085.t02:exon10:c.C791T:p.T264I,)	GrapeSMv01_05g0087	unnamed protein product, partial [Vitis vinifera]	1055859	1090476	34618	-9491	1	1046368;-9491;C;T;0.28;6.97574960465409;exon,nonsynonymous(GrapeSMv01_05g0085:GrapeSMv01_05g0085.t01:exon14:c.C1022T:p.T341I,GrapeSMv01_05g0085:GrapeSMv01_05g0085.t02:exon10:c.C791T:p.T264I,)
95	Hic_asm_4	996368	1096368	100001	1	1046368	C	T	0.28	6.97575	exon,nonsynonymous(GrapeSMv01_05g0085:GrapeSMv01_05g0085.t01:exon14:c.C1022T:p.T341I,GrapeSMv01_05g0085:GrapeSMv01_05g0085.t02:exon10:c.C791T:p.T264I,)	GrapeSMv01_05g0088	PREDICTED: uncharacterized protein LOC100265467 isoform X1 [Vitis vinifera]	1093065	1098738	5674	-46697	1	1046368;-46697;C;T;0.28;6.97574960465409;exon,nonsynonymous(GrapeSMv01_05g0085:GrapeSMv01_05g0085.t01:exon14:c.C1022T:p.T341I,GrapeSMv01_05g0085:GrapeSMv01_05g0085.t02:exon10:c.C791T:p.T264I,)
96	Hic_asm_4	1473540	1573540	100001	1	1523540	A	T	0.178571	7.56777	UTR5(GrapeSMv01_05g0129)	GrapeSMv01_05g0125	PREDICTED: ATP-dependent helicase BRM [Vitis vinifera]	1465388	1478891	13504	44649	1	1523540;44649;A;T;0.178571428571429;7.56776851430979;UTR5,GrapeSMv01_05g0129
96	Hic_asm_4	1473540	1573540	100001	1	1523540	A	T	0.178571	7.56777	UTR5(GrapeSMv01_05g0129)	GrapeSMv01_05g0126	PREDICTED: ubiquitin-conjugating enzyme E2-23 kDa [Vitis vinifera]	1479321	1485587	6267	37953	1	1523540;37953;A;T;0.178571428571429;7.56776851430979;UTR5,GrapeSMv01_05g0129
96	Hic_asm_4	1473540	1573540	100001	1	1523540	A	T	0.178571	7.56777	UTR5(GrapeSMv01_05g0129)	GrapeSMv01_05g0127	hypothetical protein VITISV_016651 [Vitis vinifera]	1496730	1498793	2064	24747	1	1523540;24747;A;T;0.178571428571429;7.56776851430979;UTR5,GrapeSMv01_05g0129
96	Hic_asm_4	1473540	1573540	100001	1	1523540	A	T	0.178571	7.56777	UTR5(GrapeSMv01_05g0129)	GrapeSMv01_05g0128	PREDICTED: uncharacterized protein LOC100248277 isoform X1 [Vitis vinifera]	1505432	1519135	13704	4405	1	1523540;4405;A;T;0.178571428571429;7.56776851430979;UTR5,GrapeSMv01_05g0129
96	Hic_asm_4	1473540	1573540	100001	1	1523540	A	T	0.178571	7.56777	UTR5(GrapeSMv01_05g0129)	GrapeSMv01_05g0129	PREDICTED: protein REVEILLE 6 [Vitis vinifera]	1519458	1524164	4707	0	1	1523540;0;A;T;0.178571428571429;7.56776851430979;UTR5,GrapeSMv01_05g0129
96	Hic_asm_4	1473540	1573540	100001	1	1523540	A	T	0.178571	7.56777	UTR5(GrapeSMv01_05g0129)	GrapeSMv01_05g0130	PREDICTED: C-terminal binding protein AN [Vitis vinifera]	1528750	1542724	13975	-5210	1	1523540;-5210;A;T;0.178571428571429;7.56776851430979;UTR5,GrapeSMv01_05g0129
96	Hic_asm_4	1473540	1573540	100001	1	1523540	A	T	0.178571	7.56777	UTR5(GrapeSMv01_05g0129)	GrapeSMv01_05g0131	unnamed protein product, partial [Vitis vinifera]	1543403	1547605	4203	-19863	1	1523540;-19863;A;T;0.178571428571429;7.56776851430979;UTR5,GrapeSMv01_05g0129
96	Hic_asm_4	1473540	1573540	100001	1	1523540	A	T	0.178571	7.56777	UTR5(GrapeSMv01_05g0129)	GrapeSMv01_05g0132	PREDICTED: heavy metal-associated isoprenylated plant protein 39 isoform X1 [Vitis vinifera]	1554405	1556655	2251	-30865	1	1523540;-30865;A;T;0.178571428571429;7.56776851430979;UTR5,GrapeSMv01_05g0129
96	Hic_asm_4	1473540	1573540	100001	1	1523540	A	T	0.178571	7.56777	UTR5(GrapeSMv01_05g0129)	GrapeSMv01_05g0133	1-aminocyclopropane-1-carboxylate synthase 1 [Vitis vinifera]	1558509	1561133	2625	-34969	1	1523540;-34969;A;T;0.178571428571429;7.56776851430979;UTR5,GrapeSMv01_05g0129
97	Hic_asm_4	2083251	2183251	100001	1	2133251	G	A	0.130137	6.35154	intronic(GrapeSMv01_05g0209)	GrapeSMv01_05g0202	PREDICTED: uncharacterized protein At5g41620 isoform X1 [Vitis vinifera]	2082625	2087425	4801	45826	1	2133251;45826;G;A;0.13013698630137;6.35153899069903;intronic,GrapeSMv01_05g0209
97	Hic_asm_4	2083251	2183251	100001	1	2133251	G	A	0.130137	6.35154	intronic(GrapeSMv01_05g0209)	GrapeSMv01_05g0203	PREDICTED: BTB/POZ domain-containing protein POB1 isoform X1 [Vitis vinifera]	2112398	2117511	5114	15740	1	2133251;15740;G;A;0.13013698630137;6.35153899069903;intronic,GrapeSMv01_05g0209
97	Hic_asm_4	2083251	2183251	100001	1	2133251	G	A	0.130137	6.35154	intronic(GrapeSMv01_05g0209)	GrapeSMv01_05g0204	PREDICTED: eukaryotic translation initiation factor 1A [Vitis vinifera]	2119015	2119452	438	13799	1	2133251;13799;G;A;0.13013698630137;6.35153899069903;intronic,GrapeSMv01_05g0209
97	Hic_asm_4	2083251	2183251	100001	1	2133251	G	A	0.130137	6.35154	intronic(GrapeSMv01_05g0209)	GrapeSMv01_05g0205	no	2123167	2123523	357	9728	1	2133251;9728;G;A;0.13013698630137;6.35153899069903;intronic,GrapeSMv01_05g0209
97	Hic_asm_4	2083251	2183251	100001	1	2133251	G	A	0.130137	6.35154	intronic(GrapeSMv01_05g0209)	GrapeSMv01_05g0206	PREDICTED: uncharacterized protein LOC100258561 [Vitis vinifera]	2123642	2124936	1295	8315	1	2133251;8315;G;A;0.13013698630137;6.35153899069903;intronic,GrapeSMv01_05g0209
97	Hic_asm_4	2083251	2183251	100001	1	2133251	G	A	0.130137	6.35154	intronic(GrapeSMv01_05g0209)	GrapeSMv01_05g0207	PREDICTED: protein CURVATURE THYLAKOID 1A, chloroplastic [Vitis vinifera]	2126219	2129344	3126	3907	1	2133251;3907;G;A;0.13013698630137;6.35153899069903;intronic,GrapeSMv01_05g0209
97	Hic_asm_4	2083251	2183251	100001	1	2133251	G	A	0.130137	6.35154	intronic(GrapeSMv01_05g0209)	GrapeSMv01_05g0208	PREDICTED: uncharacterized protein LOC104881924 [Vitis vinifera]	2130754	2132028	1275	1223	1	2133251;1223;G;A;0.13013698630137;6.35153899069903;intronic,GrapeSMv01_05g0209
97	Hic_asm_4	2083251	2183251	100001	1	2133251	G	A	0.130137	6.35154	intronic(GrapeSMv01_05g0209)	GrapeSMv01_05g0209	PREDICTED: GDSL esterase/lipase At4g01130 [Vitis vinifera]	2132116	2135677	3562	0	1	2133251;0;G;A;0.13013698630137;6.35153899069903;intronic,GrapeSMv01_05g0209
97	Hic_asm_4	2083251	2183251	100001	1	2133251	G	A	0.130137	6.35154	intronic(GrapeSMv01_05g0209)	GrapeSMv01_05g0210	PREDICTED: common plant regulatory factor 1 isoform X1 [Vitis vinifera]	2143136	2150074	6939	-9885	1	2133251;-9885;G;A;0.13013698630137;6.35153899069903;intronic,GrapeSMv01_05g0209
97	Hic_asm_4	2083251	2183251	100001	1	2133251	G	A	0.130137	6.35154	intronic(GrapeSMv01_05g0209)	GrapeSMv01_05g0211	PREDICTED: putative glucose-6-phosphate 1-epimerase [Vitis vinifera]	2154349	2158609	4261	-21098	1	2133251;-21098;G;A;0.13013698630137;6.35153899069903;intronic,GrapeSMv01_05g0209
97	Hic_asm_4	2083251	2183251	100001	1	2133251	G	A	0.130137	6.35154	intronic(GrapeSMv01_05g0209)	GrapeSMv01_05g0212	PREDICTED: exosome complex component RRP41 homolog [Vitis vinifera]	2158848	2164125	5278	-25597	1	2133251;-25597;G;A;0.13013698630137;6.35153899069903;intronic,GrapeSMv01_05g0209
97	Hic_asm_4	2083251	2183251	100001	1	2133251	G	A	0.130137	6.35154	intronic(GrapeSMv01_05g0209)	GrapeSMv01_05g0213	PREDICTED: uncharacterized protein LOC100260268 [Vitis vinifera]	2167344	2169883	2540	-34093	1	2133251;-34093;G;A;0.13013698630137;6.35153899069903;intronic,GrapeSMv01_05g0209
97	Hic_asm_4	2083251	2183251	100001	1	2133251	G	A	0.130137	6.35154	intronic(GrapeSMv01_05g0209)	GrapeSMv01_05g0214	PREDICTED: ubiquitin-conjugating enzyme E2-17 kDa [Vitis vinifera]	2173610	2182259	8650	-40359	1	2133251;-40359;G;A;0.13013698630137;6.35153899069903;intronic,GrapeSMv01_05g0209
98	Hic_asm_4	5777547	5877547	100001	1	5827547	C	T	0.333333	6.51543	exon,nonsynonymous(GrapeSMv01_05g0595:GrapeSMv01_05g0595.t01:exon6:c.G754A:p.G252S,)	GrapeSMv01_05g0591	PREDICTED: ATPase ASNA1 homolog [Vitis vinifera]	5774531	5781292	6762	46255	1	5827547;46255;C;T;0.333333333333333;6.51543069690463;exon,nonsynonymous(GrapeSMv01_05g0595:GrapeSMv01_05g0595.t01:exon6:c.G754A:p.G252S,)
98	Hic_asm_4	5777547	5877547	100001	1	5827547	C	T	0.333333	6.51543	exon,nonsynonymous(GrapeSMv01_05g0595:GrapeSMv01_05g0595.t01:exon6:c.G754A:p.G252S,)	GrapeSMv01_05g0592	PREDICTED: SPX domain-containing membrane protein At4g22990 isoform X1 [Vitis vinifera]	5781877	5796875	14999	30672	1	5827547;30672;C;T;0.333333333333333;6.51543069690463;exon,nonsynonymous(GrapeSMv01_05g0595:GrapeSMv01_05g0595.t01:exon6:c.G754A:p.G252S,)
98	Hic_asm_4	5777547	5877547	100001	1	5827547	C	T	0.333333	6.51543	exon,nonsynonymous(GrapeSMv01_05g0595:GrapeSMv01_05g0595.t01:exon6:c.G754A:p.G252S,)	GrapeSMv01_05g0593	hypothetical protein CK203_022830 [Vitis vinifera]	5802397	5803261	865	24286	1	5827547;24286;C;T;0.333333333333333;6.51543069690463;exon,nonsynonymous(GrapeSMv01_05g0595:GrapeSMv01_05g0595.t01:exon6:c.G754A:p.G252S,)
98	Hic_asm_4	5777547	5877547	100001	1	5827547	C	T	0.333333	6.51543	exon,nonsynonymous(GrapeSMv01_05g0595:GrapeSMv01_05g0595.t01:exon6:c.G754A:p.G252S,)	GrapeSMv01_05g0594	PREDICTED: uncharacterized protein LOC100247141 [Vitis vinifera]	5805369	5809659	4291	17888	1	5827547;17888;C;T;0.333333333333333;6.51543069690463;exon,nonsynonymous(GrapeSMv01_05g0595:GrapeSMv01_05g0595.t01:exon6:c.G754A:p.G252S,)
98	Hic_asm_4	5777547	5877547	100001	1	5827547	C	T	0.333333	6.51543	exon,nonsynonymous(GrapeSMv01_05g0595:GrapeSMv01_05g0595.t01:exon6:c.G754A:p.G252S,)	GrapeSMv01_05g0595	PREDICTED: UDP-galactose/UDP-glucose transporter 4 [Vitis vinifera]	5826957	5829764	2808	0	1	5827547;0;C;T;0.333333333333333;6.51543069690463;exon,nonsynonymous(GrapeSMv01_05g0595:GrapeSMv01_05g0595.t01:exon6:c.G754A:p.G252S,)
98	Hic_asm_4	5777547	5877547	100001	1	5827547	C	T	0.333333	6.51543	exon,nonsynonymous(GrapeSMv01_05g0595:GrapeSMv01_05g0595.t01:exon6:c.G754A:p.G252S,)	GrapeSMv01_05g0596	PREDICTED: uncharacterized protein LOC100854402 [Vitis vinifera]	5832251	5834700	2450	-4704	1	5827547;-4704;C;T;0.333333333333333;6.51543069690463;exon,nonsynonymous(GrapeSMv01_05g0595:GrapeSMv01_05g0595.t01:exon6:c.G754A:p.G252S,)
98	Hic_asm_4	5777547	5877547	100001	1	5827547	C	T	0.333333	6.51543	exon,nonsynonymous(GrapeSMv01_05g0595:GrapeSMv01_05g0595.t01:exon6:c.G754A:p.G252S,)	GrapeSMv01_05g0597	PREDICTED: flap endonuclease GEN-like 1 [Vitis vinifera]	5836574	5842993	6420	-9027	1	5827547;-9027;C;T;0.333333333333333;6.51543069690463;exon,nonsynonymous(GrapeSMv01_05g0595:GrapeSMv01_05g0595.t01:exon6:c.G754A:p.G252S,)
98	Hic_asm_4	5777547	5877547	100001	1	5827547	C	T	0.333333	6.51543	exon,nonsynonymous(GrapeSMv01_05g0595:GrapeSMv01_05g0595.t01:exon6:c.G754A:p.G252S,)	GrapeSMv01_05g0598	PREDICTED: two-component response regulator ARR14-like [Vitis vinifera]	5844645	5846308	1664	-17098	1	5827547;-17098;C;T;0.333333333333333;6.51543069690463;exon,nonsynonymous(GrapeSMv01_05g0595:GrapeSMv01_05g0595.t01:exon6:c.G754A:p.G252S,)
98	Hic_asm_4	5777547	5877547	100001	1	5827547	C	T	0.333333	6.51543	exon,nonsynonymous(GrapeSMv01_05g0595:GrapeSMv01_05g0595.t01:exon6:c.G754A:p.G252S,)	GrapeSMv01_05g0599	PREDICTED: two-component response regulator ARR1 [Vitis vinifera]	5850198	5851292	1095	-22651	1	5827547;-22651;C;T;0.333333333333333;6.51543069690463;exon,nonsynonymous(GrapeSMv01_05g0595:GrapeSMv01_05g0595.t01:exon6:c.G754A:p.G252S,)
98	Hic_asm_4	5777547	5877547	100001	1	5827547	C	T	0.333333	6.51543	exon,nonsynonymous(GrapeSMv01_05g0595:GrapeSMv01_05g0595.t01:exon6:c.G754A:p.G252S,)	GrapeSMv01_05g0600	Retrovirus-related Pol polyprotein from transposon TNT 1-94 [Vitis vinifera]	5857367	5858377	1011	-29820	1	5827547;-29820;C;T;0.333333333333333;6.51543069690463;exon,nonsynonymous(GrapeSMv01_05g0595:GrapeSMv01_05g0595.t01:exon6:c.G754A:p.G252S,)
98	Hic_asm_4	5777547	5877547	100001	1	5827547	C	T	0.333333	6.51543	exon,nonsynonymous(GrapeSMv01_05g0595:GrapeSMv01_05g0595.t01:exon6:c.G754A:p.G252S,)	GrapeSMv01_05g0601	PREDICTED: vestitone reductase [Vitis vinifera]	5860202	5861757	1556	-32655	1	5827547;-32655;C;T;0.333333333333333;6.51543069690463;exon,nonsynonymous(GrapeSMv01_05g0595:GrapeSMv01_05g0595.t01:exon6:c.G754A:p.G252S,)
98	Hic_asm_4	5777547	5877547	100001	1	5827547	C	T	0.333333	6.51543	exon,nonsynonymous(GrapeSMv01_05g0595:GrapeSMv01_05g0595.t01:exon6:c.G754A:p.G252S,)	GrapeSMv01_05g0602	unnamed protein product, partial [Vitis vinifera]	5865708	5867273	1566	-38161	1	5827547;-38161;C;T;0.333333333333333;6.51543069690463;exon,nonsynonymous(GrapeSMv01_05g0595:GrapeSMv01_05g0595.t01:exon6:c.G754A:p.G252S,)
98	Hic_asm_4	5777547	5877547	100001	1	5827547	C	T	0.333333	6.51543	exon,nonsynonymous(GrapeSMv01_05g0595:GrapeSMv01_05g0595.t01:exon6:c.G754A:p.G252S,)	GrapeSMv01_05g0603	PREDICTED: vestitone reductase-like [Vitis vinifera]	5869240	5870620	1381	-41693	1	5827547;-41693;C;T;0.333333333333333;6.51543069690463;exon,nonsynonymous(GrapeSMv01_05g0595:GrapeSMv01_05g0595.t01:exon6:c.G754A:p.G252S,)
98	Hic_asm_4	5777547	5877547	100001	1	5827547	C	T	0.333333	6.51543	exon,nonsynonymous(GrapeSMv01_05g0595:GrapeSMv01_05g0595.t01:exon6:c.G754A:p.G252S,)	GrapeSMv01_05g0604	PREDICTED: vestitone reductase [Vitis vinifera]	5876068	5877503	1436	-48521	1	5827547;-48521;C;T;0.333333333333333;6.51543069690463;exon,nonsynonymous(GrapeSMv01_05g0595:GrapeSMv01_05g0595.t01:exon6:c.G754A:p.G252S,)
99	Hic_asm_4	6638293	6738293	100001	1	6688293	A	G	0.0890411	8.58583	intergenic(GrapeSMv01_05g0667(dist=9952),GrapeSMv01_05g0668(dist=1060))	GrapeSMv01_05g0664	PREDICTED: UDP-glucuronate 4-epimerase 3-like [Vitis vinifera]	6639329	6641505	2177	46788	1	6688293;46788;A;G;0.089041095890411;8.58582966950508;intergenic,GrapeSMv01_05g0667(dist=9952),GrapeSMv01_05g0668(dist=1060)
99	Hic_asm_4	6638293	6738293	100001	1	6688293	A	G	0.0890411	8.58583	intergenic(GrapeSMv01_05g0667(dist=9952),GrapeSMv01_05g0668(dist=1060))	GrapeSMv01_05g0665	PREDICTED: uncharacterized protein LOC100259142 isoform X2 [Vitis vinifera]	6642613	6655381	12769	32912	1	6688293;32912;A;G;0.089041095890411;8.58582966950508;intergenic,GrapeSMv01_05g0667(dist=9952),GrapeSMv01_05g0668(dist=1060)
99	Hic_asm_4	6638293	6738293	100001	1	6688293	A	G	0.0890411	8.58583	intergenic(GrapeSMv01_05g0667(dist=9952),GrapeSMv01_05g0668(dist=1060))	GrapeSMv01_05g0666	PREDICTED: tRNA 2'-phosphotransferase 1 isoform X2 [Vitis vinifera]	6656579	6663183	6605	25110	1	6688293;25110;A;G;0.089041095890411;8.58582966950508;intergenic,GrapeSMv01_05g0667(dist=9952),GrapeSMv01_05g0668(dist=1060)
99	Hic_asm_4	6638293	6738293	100001	1	6688293	A	G	0.0890411	8.58583	intergenic(GrapeSMv01_05g0667(dist=9952),GrapeSMv01_05g0668(dist=1060))	GrapeSMv01_05g0667	PREDICTED: scarecrow-like protein 27 [Vitis vinifera]	6675134	6678341	3208	9952	1	6688293;9952;A;G;0.089041095890411;8.58582966950508;intergenic,GrapeSMv01_05g0667(dist=9952),GrapeSMv01_05g0668(dist=1060)
99	Hic_asm_4	6638293	6738293	100001	1	6688293	A	G	0.0890411	8.58583	intergenic(GrapeSMv01_05g0667(dist=9952),GrapeSMv01_05g0668(dist=1060))	GrapeSMv01_05g0668	PREDICTED: phosphatidate cytidylyltransferase 4, chloroplastic [Vitis vinifera]	6689353	6710683	21331	-1060	1	6688293;-1060;A;G;0.089041095890411;8.58582966950508;intergenic,GrapeSMv01_05g0667(dist=9952),GrapeSMv01_05g0668(dist=1060)
99	Hic_asm_4	6638293	6738293	100001	1	6688293	A	G	0.0890411	8.58583	intergenic(GrapeSMv01_05g0667(dist=9952),GrapeSMv01_05g0668(dist=1060))	GrapeSMv01_05g0669	PREDICTED: uncharacterized protein LOC100262506 [Vitis vinifera]	6715678	6719715	4038	-27385	1	6688293;-27385;A;G;0.089041095890411;8.58582966950508;intergenic,GrapeSMv01_05g0667(dist=9952),GrapeSMv01_05g0668(dist=1060)
99	Hic_asm_4	6638293	6738293	100001	1	6688293	A	G	0.0890411	8.58583	intergenic(GrapeSMv01_05g0667(dist=9952),GrapeSMv01_05g0668(dist=1060))	GrapeSMv01_05g0670	PREDICTED: vesicle-associated protein 1-2 [Vitis vinifera]	6719364	6724943	5580	-31071	1	6688293;-31071;A;G;0.089041095890411;8.58582966950508;intergenic,GrapeSMv01_05g0667(dist=9952),GrapeSMv01_05g0668(dist=1060)
99	Hic_asm_4	6638293	6738293	100001	1	6688293	A	G	0.0890411	8.58583	intergenic(GrapeSMv01_05g0667(dist=9952),GrapeSMv01_05g0668(dist=1060))	GrapeSMv01_05g0671	unnamed protein product, partial [Vitis vinifera]	6726298	6729612	3315	-38005	1	6688293;-38005;A;G;0.089041095890411;8.58582966950508;intergenic,GrapeSMv01_05g0667(dist=9952),GrapeSMv01_05g0668(dist=1060)
99	Hic_asm_4	6638293	6738293	100001	1	6688293	A	G	0.0890411	8.58583	intergenic(GrapeSMv01_05g0667(dist=9952),GrapeSMv01_05g0668(dist=1060))	GrapeSMv01_05g0672	unnamed protein product, partial [Vitis vinifera]	6737113	6737403	291	-48820	1	6688293;-48820;A;G;0.089041095890411;8.58582966950508;intergenic,GrapeSMv01_05g0667(dist=9952),GrapeSMv01_05g0668(dist=1060)
100	Hic_asm_4	8978669	9078669	100001	1	9028669	C	T	0.0555556	8.33887	intergenic(GrapeSMv01_05g0798(dist=28665),GrapeSMv01_05g0799(dist=47195))	GrapeSMv01_05g0798	PREDICTED: uncharacterized protein LOC100253028 [Vitis vinifera]	8910373	9000004	89632	28665	1	9028669;28665;C;T;0.0555555555555556;8.33887279147608;intergenic,GrapeSMv01_05g0798(dist=28665),GrapeSMv01_05g0799(dist=47195)
100	Hic_asm_4	8978669	9078669	100001	1	9028669	C	T	0.0555556	8.33887	intergenic(GrapeSMv01_05g0798(dist=28665),GrapeSMv01_05g0799(dist=47195))	GrapeSMv01_05g0799	PREDICTED: glycine--tRNA ligase, chloroplastic/mitochondrial 2 isoform X1 [Vitis vinifera]	9075864	9198610	122747	-47195	1	9028669;-47195;C;T;0.0555555555555556;8.33887279147608;intergenic,GrapeSMv01_05g0798(dist=28665),GrapeSMv01_05g0799(dist=47195)
101	Hic_asm_4	9996424	10096424	100001	1	10046424	T	G	0.467532	7.10027	exon,nonsynonymous(GrapeSMv01_05g0832:GrapeSMv01_05g0832.t02:exon8:c.A2768C:p.K923T,GrapeSMv01_05g0832:GrapeSMv01_05g0832.t01:exon8:c.A2768C:p.K923T,)	GrapeSMv01_05g0831	PREDICTED: metacaspase-1 [Vitis vinifera]	10006536	10031968	25433	14456	1	10046424;14456;T;G;0.467532467532468;7.10027090594238;exon,nonsynonymous(GrapeSMv01_05g0832:GrapeSMv01_05g0832.t02:exon8:c.A2768C:p.K923T,GrapeSMv01_05g0832:GrapeSMv01_05g0832.t01:exon8:c.A2768C:p.K923T,)
101	Hic_asm_4	9996424	10096424	100001	1	10046424	T	G	0.467532	7.10027	exon,nonsynonymous(GrapeSMv01_05g0832:GrapeSMv01_05g0832.t02:exon8:c.A2768C:p.K923T,GrapeSMv01_05g0832:GrapeSMv01_05g0832.t01:exon8:c.A2768C:p.K923T,)	GrapeSMv01_05g0832	PREDICTED: eukaryotic translation initiation factor 4G isoform X3 [Vitis vinifera]	10035857	10050807	14951	0	1	10046424;0;T;G;0.467532467532468;7.10027090594238;exon,nonsynonymous(GrapeSMv01_05g0832:GrapeSMv01_05g0832.t02:exon8:c.A2768C:p.K923T,GrapeSMv01_05g0832:GrapeSMv01_05g0832.t01:exon8:c.A2768C:p.K923T,)
101	Hic_asm_4	9996424	10096424	100001	1	10046424	T	G	0.467532	7.10027	exon,nonsynonymous(GrapeSMv01_05g0832:GrapeSMv01_05g0832.t02:exon8:c.A2768C:p.K923T,GrapeSMv01_05g0832:GrapeSMv01_05g0832.t01:exon8:c.A2768C:p.K923T,)	GrapeSMv01_05g0833	PREDICTED: probable receptor-like protein kinase At5g47070 [Vitis vinifera]	10090261	10098138	7878	-43837	1	10046424;-43837;T;G;0.467532467532468;7.10027090594238;exon,nonsynonymous(GrapeSMv01_05g0832:GrapeSMv01_05g0832.t02:exon8:c.A2768C:p.K923T,GrapeSMv01_05g0832:GrapeSMv01_05g0832.t01:exon8:c.A2768C:p.K923T,)
102	Hic_asm_4	11032406	11132406	100001	1	11082406	G	T	0.056338	6.76045	intronic(GrapeSMv01_05g0873)	GrapeSMv01_05g0873	PREDICTED: NAD-dependent malic enzyme 62 kDa isoform, mitochondrial [Vitis vinifera]	11031365	11088381	57017	0	1	11082406;0;G;T;0.0563380281690141;6.76045353137692;intronic,GrapeSMv01_05g0873
102	Hic_asm_4	11032406	11132406	100001	1	11082406	G	T	0.056338	6.76045	intronic(GrapeSMv01_05g0873)	GrapeSMv01_05g0874	PREDICTED: dynamin-related protein 1E [Vitis vinifera]	11114724	11123256	8533	-32318	1	11082406;-32318;G;T;0.0563380281690141;6.76045353137692;intronic,GrapeSMv01_05g0873
102	Hic_asm_4	11032406	11132406	100001	1	11082406	G	T	0.056338	6.76045	intronic(GrapeSMv01_05g0873)	GrapeSMv01_05g0875	PREDICTED: haloacid dehalogenase-like hydrolase domain-containing protein Sgpp isoform X1 [Vitis vinifera]	11123367	11129864	6498	-40961	1	11082406;-40961;G;T;0.0563380281690141;6.76045353137692;intronic,GrapeSMv01_05g0873
103	Hic_asm_4	14152682	14252682	100001	1	14202682	C	T	0.194444	7.97762	intergenic(GrapeSMv01_05g0979(dist=25539),GrapeSMv01_05g0980(dist=4035))	GrapeSMv01_05g0978	putative acyl-activating enzyme 19 [Vitis vinifera]	14151938	14153270	1333	49412	1	14202682;49412;C;T;0.194444444444444;7.97762071140123;intergenic,GrapeSMv01_05g0979(dist=25539),GrapeSMv01_05g0980(dist=4035)
103	Hic_asm_4	14152682	14252682	100001	1	14202682	C	T	0.194444	7.97762	intergenic(GrapeSMv01_05g0979(dist=25539),GrapeSMv01_05g0980(dist=4035))	GrapeSMv01_05g0979	PREDICTED: putative acyl-activating enzyme 19 isoform X3 [Vitis vinifera]	14168011	14177143	9133	25539	1	14202682;25539;C;T;0.194444444444444;7.97762071140123;intergenic,GrapeSMv01_05g0979(dist=25539),GrapeSMv01_05g0980(dist=4035)
103	Hic_asm_4	14152682	14252682	100001	1	14202682	C	T	0.194444	7.97762	intergenic(GrapeSMv01_05g0979(dist=25539),GrapeSMv01_05g0980(dist=4035))	GrapeSMv01_05g0980	PREDICTED: protein ENHANCED DISEASE RESISTANCE 2 isoform X1 [Vitis vinifera]	14206717	14300579	93863	-4035	1	14202682;-4035;C;T;0.194444444444444;7.97762071140123;intergenic,GrapeSMv01_05g0979(dist=25539),GrapeSMv01_05g0980(dist=4035)
104	Hic_asm_4	20551769	20651769	100001	1	20601769	T	C	0.056338	10.3335	intronic(GrapeSMv01_05g1196)	GrapeSMv01_05g1194	PREDICTED: sodium/hydrogen exchanger 6 [Vitis vinifera]	20532369	20579984	47616	21785	1	20601769;21785;T;C;0.0563380281690141;10.3335110357785;intronic,GrapeSMv01_05g1196
104	Hic_asm_4	20551769	20651769	100001	1	20601769	T	C	0.056338	10.3335	intronic(GrapeSMv01_05g1196)	GrapeSMv01_05g1195	V-type proton ATPase subunit D [Vitis vinifera]	20581224	20582154	931	19615	1	20601769;19615;T;C;0.0563380281690141;10.3335110357785;intronic,GrapeSMv01_05g1196
104	Hic_asm_4	20551769	20651769	100001	1	20601769	T	C	0.056338	10.3335	intronic(GrapeSMv01_05g1196)	GrapeSMv01_05g1196	PREDICTED: uncharacterized protein LOC100245550 [Vitis vinifera]	20591323	20739058	147736	0	2	20601769;0;T;C;0.0563380281690141;10.3335110357785;intronic,GrapeSMv01_05g1196	20730079;0;C;T;0.32;7.25793836152216;intronic,GrapeSMv01_05g1196
105	Hic_asm_4	20680079	20780079	100001	1	20730079	C	T	0.32	7.25794	intronic(GrapeSMv01_05g1196)	GrapeSMv01_05g1197	PREDICTED: geranylgeranyl transferase type-2 subunit beta 1 isoform X1 [Vitis vinifera]	20745180	20753159	7980	-15101	1	20730079;-15101;C;T;0.32;7.25793836152216;intronic,GrapeSMv01_05g1196
106	Hic_asm_5	1	79769	79769	1	29769	A	G	0.398649	9.6665	intronic(GrapeSMv01_06g0003)	GrapeSMv01_06g0001	unnamed protein product, partial [Vitis vinifera]	16506	16674	169	13095	1	29769;13095;A;G;0.398648648648649;9.66650375677493;intronic,GrapeSMv01_06g0003
106	Hic_asm_5	1	79769	79769	1	29769	A	G	0.398649	9.6665	intronic(GrapeSMv01_06g0003)	GrapeSMv01_06g0002	unnamed protein product, partial [Vitis vinifera]	19369	21615	2247	8154	1	29769;8154;A;G;0.398648648648649;9.66650375677493;intronic,GrapeSMv01_06g0003
106	Hic_asm_5	1	79769	79769	1	29769	A	G	0.398649	9.6665	intronic(GrapeSMv01_06g0003)	GrapeSMv01_06g0003	Zinc finger CCCH domain-containing protein 48 [Vitis vinifera]	21619	30577	8959	0	1	29769;0;A;G;0.398648648648649;9.66650375677493;intronic,GrapeSMv01_06g0003
107	Hic_asm_5	146790	246790	100001	1	196790	G	C	0.358108	7.81343	intergenic(GrapeSMv01_06g0015(dist=10546),GrapeSMv01_06g0016(dist=1023))	GrapeSMv01_06g0012	Translation initiation factor eIF-2B subunit epsilon [Vitis vinifera]	164273	165440	1168	31350	1	196790;31350;G;C;0.358108108108108;7.8134306922287;intergenic,GrapeSMv01_06g0015(dist=10546),GrapeSMv01_06g0016(dist=1023)
107	Hic_asm_5	146790	246790	100001	1	196790	G	C	0.358108	7.81343	intergenic(GrapeSMv01_06g0015(dist=10546),GrapeSMv01_06g0016(dist=1023))	GrapeSMv01_06g0013	phospholipid-transporting ATPase 2-like protein [Trifolium pratense]	179101	180404	1304	16386	1	196790;16386;G;C;0.358108108108108;7.8134306922287;intergenic,GrapeSMv01_06g0015(dist=10546),GrapeSMv01_06g0016(dist=1023)
107	Hic_asm_5	146790	246790	100001	1	196790	G	C	0.358108	7.81343	intergenic(GrapeSMv01_06g0015(dist=10546),GrapeSMv01_06g0016(dist=1023))	GrapeSMv01_06g0014	Mitochondrial dicarboxylate/tricarboxylate transporter DTC [Vitis vinifera]	185566	185877	312	10913	1	196790;10913;G;C;0.358108108108108;7.8134306922287;intergenic,GrapeSMv01_06g0015(dist=10546),GrapeSMv01_06g0016(dist=1023)
107	Hic_asm_5	146790	246790	100001	1	196790	G	C	0.358108	7.81343	intergenic(GrapeSMv01_06g0015(dist=10546),GrapeSMv01_06g0016(dist=1023))	GrapeSMv01_06g0015	Mitochondrial dicarboxylate/tricarboxylate transporter DTC [Vitis vinifera]	185927	186244	318	10546	1	196790;10546;G;C;0.358108108108108;7.8134306922287;intergenic,GrapeSMv01_06g0015(dist=10546),GrapeSMv01_06g0016(dist=1023)
107	Hic_asm_5	146790	246790	100001	1	196790	G	C	0.358108	7.81343	intergenic(GrapeSMv01_06g0015(dist=10546),GrapeSMv01_06g0016(dist=1023))	GrapeSMv01_06g0016	Transposon TX1 uncharacterized 149 kDa protein [Vitis vinifera]	197813	198639	827	-1023	1	196790;-1023;G;C;0.358108108108108;7.8134306922287;intergenic,GrapeSMv01_06g0015(dist=10546),GrapeSMv01_06g0016(dist=1023)
107	Hic_asm_5	146790	246790	100001	1	196790	G	C	0.358108	7.81343	intergenic(GrapeSMv01_06g0015(dist=10546),GrapeSMv01_06g0016(dist=1023))	GrapeSMv01_06g0017	unnamed protein product, partial [Vitis vinifera]	208633	209175	543	-11843	1	196790;-11843;G;C;0.358108108108108;7.8134306922287;intergenic,GrapeSMv01_06g0015(dist=10546),GrapeSMv01_06g0016(dist=1023)
107	Hic_asm_5	146790	246790	100001	1	196790	G	C	0.358108	7.81343	intergenic(GrapeSMv01_06g0015(dist=10546),GrapeSMv01_06g0016(dist=1023))	GrapeSMv01_06g0018	Protein transport Sec1a [Vitis vinifera]	234366	237546	3181	-37576	1	196790;-37576;G;C;0.358108108108108;7.8134306922287;intergenic,GrapeSMv01_06g0015(dist=10546),GrapeSMv01_06g0016(dist=1023)
107	Hic_asm_5	146790	246790	100001	1	196790	G	C	0.358108	7.81343	intergenic(GrapeSMv01_06g0015(dist=10546),GrapeSMv01_06g0016(dist=1023))	GrapeSMv01_06g0019	unnamed protein product, partial [Vitis vinifera]	237748	240856	3109	-40958	1	196790;-40958;G;C;0.358108108108108;7.8134306922287;intergenic,GrapeSMv01_06g0015(dist=10546),GrapeSMv01_06g0016(dist=1023)
108	Hic_asm_5	303137	403137	100001	1	353137	A	C	0.369863	8.72348	upstream(GrapeSMv01_06g0027)	GrapeSMv01_06g0024	PREDICTED: 60S ribosomal protein L4-like [Vitis vinifera]	309359	310054	696	43083	1	353137;43083;A;C;0.36986301369863;8.72348167228691;upstream,GrapeSMv01_06g0027
108	Hic_asm_5	303137	403137	100001	1	353137	A	C	0.369863	8.72348	upstream(GrapeSMv01_06g0027)	GrapeSMv01_06g0025	unnamed protein product, partial [Vitis vinifera]	315852	316352	501	36785	1	353137;36785;A;C;0.36986301369863;8.72348167228691;upstream,GrapeSMv01_06g0027
108	Hic_asm_5	303137	403137	100001	1	353137	A	C	0.369863	8.72348	upstream(GrapeSMv01_06g0027)	GrapeSMv01_06g0026	NADP-dependent malic enzyme, partial [Melinis minutiflora]	350549	350803	255	2334	1	353137;2334;A;C;0.36986301369863;8.72348167228691;upstream,GrapeSMv01_06g0027
108	Hic_asm_5	303137	403137	100001	1	353137	A	C	0.369863	8.72348	upstream(GrapeSMv01_06g0027)	GrapeSMv01_06g0027	PREDICTED: rho GTPase-activating protein 7 isoform X1 [Vitis vinifera]	352145	352414	270	723	1	353137;723;A;C;0.36986301369863;8.72348167228691;upstream,GrapeSMv01_06g0027
108	Hic_asm_5	303137	403137	100001	1	353137	A	C	0.369863	8.72348	upstream(GrapeSMv01_06g0027)	GrapeSMv01_06g0028	hypothetical protein CK203_066085 [Vitis vinifera]	377612	380825	3214	-24475	1	353137;-24475;A;C;0.36986301369863;8.72348167228691;upstream,GrapeSMv01_06g0027
108	Hic_asm_5	303137	403137	100001	1	353137	A	C	0.369863	8.72348	upstream(GrapeSMv01_06g0027)	GrapeSMv01_06g0029	PREDICTED: ubiquitin carboxyl-terminal hydrolase 23 isoform X2 [Vitis vinifera]	382822	383569	748	-29685	1	353137;-29685;A;C;0.36986301369863;8.72348167228691;upstream,GrapeSMv01_06g0027
108	Hic_asm_5	303137	403137	100001	1	353137	A	C	0.369863	8.72348	upstream(GrapeSMv01_06g0027)	GrapeSMv01_06g0030	unnamed protein product, partial [Vitis vinifera]	393541	397297	3757	-40404	1	353137;-40404;A;C;0.36986301369863;8.72348167228691;upstream,GrapeSMv01_06g0027
108	Hic_asm_5	303137	403137	100001	1	353137	A	C	0.369863	8.72348	upstream(GrapeSMv01_06g0027)	GrapeSMv01_06g0031	unnamed protein product, partial [Vitis vinifera]	399508	399900	393	-46371	1	353137;-46371;A;C;0.36986301369863;8.72348167228691;upstream,GrapeSMv01_06g0027
108	Hic_asm_5	303137	403137	100001	1	353137	A	C	0.369863	8.72348	upstream(GrapeSMv01_06g0027)	GrapeSMv01_06g0032	unnamed protein product, partial [Vitis vinifera]	400653	405268	4616	-47516	1	353137;-47516;A;C;0.36986301369863;8.72348167228691;upstream,GrapeSMv01_06g0027
109	Hic_asm_5	1643192	1743192	100001	1	1693192	G	A	0.0625	6.10529	intergenic(GrapeSMv01_06g0066(dist=23812),GrapeSMv01_06g0067(dist=11447))	GrapeSMv01_06g0066	unnamed protein product, partial [Vitis vinifera]	1639330	1669380	30051	23812	1	1693192;23812;G;A;0.0625;6.10528843308657;intergenic,GrapeSMv01_06g0066(dist=23812),GrapeSMv01_06g0067(dist=11447)
109	Hic_asm_5	1643192	1743192	100001	1	1693192	G	A	0.0625	6.10529	intergenic(GrapeSMv01_06g0066(dist=23812),GrapeSMv01_06g0067(dist=11447))	GrapeSMv01_06g0067	PREDICTED: PHD finger protein MALE MEIOCYTE DEATH 1 [Vitis vinifera]	1704639	1706917	2279	-11447	1	1693192;-11447;G;A;0.0625;6.10528843308657;intergenic,GrapeSMv01_06g0066(dist=23812),GrapeSMv01_06g0067(dist=11447)
109	Hic_asm_5	1643192	1743192	100001	1	1693192	G	A	0.0625	6.10529	intergenic(GrapeSMv01_06g0066(dist=23812),GrapeSMv01_06g0067(dist=11447))	GrapeSMv01_06g0068	PREDICTED: putative disease resistance protein RGA1 [Vitis vinifera]	1707564	1710048	2485	-14372	1	1693192;-14372;G;A;0.0625;6.10528843308657;intergenic,GrapeSMv01_06g0066(dist=23812),GrapeSMv01_06g0067(dist=11447)
109	Hic_asm_5	1643192	1743192	100001	1	1693192	G	A	0.0625	6.10529	intergenic(GrapeSMv01_06g0066(dist=23812),GrapeSMv01_06g0067(dist=11447))	GrapeSMv01_06g0069	unnamed protein product, partial [Vitis vinifera]	1712423	1712629	207	-19231	1	1693192;-19231;G;A;0.0625;6.10528843308657;intergenic,GrapeSMv01_06g0066(dist=23812),GrapeSMv01_06g0067(dist=11447)
109	Hic_asm_5	1643192	1743192	100001	1	1693192	G	A	0.0625	6.10529	intergenic(GrapeSMv01_06g0066(dist=23812),GrapeSMv01_06g0067(dist=11447))	GrapeSMv01_06g0070	hypothetical protein VITISV_036062 [Vitis vinifera]	1720537	1721454	918	-27345	1	1693192;-27345;G;A;0.0625;6.10528843308657;intergenic,GrapeSMv01_06g0066(dist=23812),GrapeSMv01_06g0067(dist=11447)
110	Hic_asm_5	14106442	14206442	100001	1	14156442	A	C	0.283784	8.00703	intronic(GrapeSMv01_06g0806)	GrapeSMv01_06g0793	no	14106716	14107757	1042	48685	1	14156442;48685;A;C;0.283783783783784;8.0070343410237;intronic,GrapeSMv01_06g0806
110	Hic_asm_5	14106442	14206442	100001	1	14156442	A	C	0.283784	8.00703	intronic(GrapeSMv01_06g0806)	GrapeSMv01_06g0794	Galactinol synthase 2 [Vitis vinifera]	14111188	14112492	1305	43950	1	14156442;43950;A;C;0.283783783783784;8.0070343410237;intronic,GrapeSMv01_06g0806
110	Hic_asm_5	14106442	14206442	100001	1	14156442	A	C	0.283784	8.00703	intronic(GrapeSMv01_06g0806)	GrapeSMv01_06g0795	hypothetical protein VITISV_040623 [Vitis vinifera]	14113104	14116388	3285	40054	1	14156442;40054;A;C;0.283783783783784;8.0070343410237;intronic,GrapeSMv01_06g0806
110	Hic_asm_5	14106442	14206442	100001	1	14156442	A	C	0.283784	8.00703	intronic(GrapeSMv01_06g0806)	GrapeSMv01_06g0796	hypothetical protein CK203_097019 [Vitis vinifera]	14116912	14117830	919	38612	1	14156442;38612;A;C;0.283783783783784;8.0070343410237;intronic,GrapeSMv01_06g0806
110	Hic_asm_5	14106442	14206442	100001	1	14156442	A	C	0.283784	8.00703	intronic(GrapeSMv01_06g0806)	GrapeSMv01_06g0797	PREDICTED: trafficking protein particle complex subunit 4 [Vitis vinifera]	14118109	14121415	3307	35027	1	14156442;35027;A;C;0.283783783783784;8.0070343410237;intronic,GrapeSMv01_06g0806
110	Hic_asm_5	14106442	14206442	100001	1	14156442	A	C	0.283784	8.00703	intronic(GrapeSMv01_06g0806)	GrapeSMv01_06g0798	hypothetical protein CK203_097016 [Vitis vinifera]	14123266	14123805	540	32637	1	14156442;32637;A;C;0.283783783783784;8.0070343410237;intronic,GrapeSMv01_06g0806
110	Hic_asm_5	14106442	14206442	100001	1	14156442	A	C	0.283784	8.00703	intronic(GrapeSMv01_06g0806)	GrapeSMv01_06g0799	hypothetical protein CK203_021341 [Vitis vinifera]	14127911	14128424	514	28018	1	14156442;28018;A;C;0.283783783783784;8.0070343410237;intronic,GrapeSMv01_06g0806
110	Hic_asm_5	14106442	14206442	100001	1	14156442	A	C	0.283784	8.00703	intronic(GrapeSMv01_06g0806)	GrapeSMv01_06g0800	WAT1-related protein [Vitis vinifera]	14133910	14136507	2598	19935	1	14156442;19935;A;C;0.283783783783784;8.0070343410237;intronic,GrapeSMv01_06g0806
110	Hic_asm_5	14106442	14206442	100001	1	14156442	A	C	0.283784	8.00703	intronic(GrapeSMv01_06g0806)	GrapeSMv01_06g0801	GDSL esterase/lipase [Vitis vinifera]	14138298	14141498	3201	14944	1	14156442;14944;A;C;0.283783783783784;8.0070343410237;intronic,GrapeSMv01_06g0806
110	Hic_asm_5	14106442	14206442	100001	1	14156442	A	C	0.283784	8.00703	intronic(GrapeSMv01_06g0806)	GrapeSMv01_06g0802	Pentatricopeptide repeat-containing protein, mitochondrial [Vitis vinifera]	14142507	14144674	2168	11768	1	14156442;11768;A;C;0.283783783783784;8.0070343410237;intronic,GrapeSMv01_06g0806
110	Hic_asm_5	14106442	14206442	100001	1	14156442	A	C	0.283784	8.00703	intronic(GrapeSMv01_06g0806)	GrapeSMv01_06g0803	conserved hypothetical protein [Ricinus communis]	14146238	14147042	805	9400	1	14156442;9400;A;C;0.283783783783784;8.0070343410237;intronic,GrapeSMv01_06g0806
110	Hic_asm_5	14106442	14206442	100001	1	14156442	A	C	0.283784	8.00703	intronic(GrapeSMv01_06g0806)	GrapeSMv01_06g0804	cilia- and flagella-associated protein 251-like [Quercus suber]	14148069	14148704	636	7738	1	14156442;7738;A;C;0.283783783783784;8.0070343410237;intronic,GrapeSMv01_06g0806
110	Hic_asm_5	14106442	14206442	100001	1	14156442	A	C	0.283784	8.00703	intronic(GrapeSMv01_06g0806)	GrapeSMv01_06g0805	PREDICTED: glucose-6-phosphate 1-dehydrogenase 4, chloroplastic isoform X2 [Vitis vinifera]	14149837	14154958	5122	1484	1	14156442;1484;A;C;0.283783783783784;8.0070343410237;intronic,GrapeSMv01_06g0806
110	Hic_asm_5	14106442	14206442	100001	1	14156442	A	C	0.283784	8.00703	intronic(GrapeSMv01_06g0806)	GrapeSMv01_06g0806	no	14155007	14156974	1968	0	1	14156442;0;A;C;0.283783783783784;8.0070343410237;intronic,GrapeSMv01_06g0806
110	Hic_asm_5	14106442	14206442	100001	1	14156442	A	C	0.283784	8.00703	intronic(GrapeSMv01_06g0806)	GrapeSMv01_06g0807	Pyrrolidone-carboxylate peptidase [Vitis vinifera]	14157802	14160186	2385	-1360	1	14156442;-1360;A;C;0.283783783783784;8.0070343410237;intronic,GrapeSMv01_06g0806
110	Hic_asm_5	14106442	14206442	100001	1	14156442	A	C	0.283784	8.00703	intronic(GrapeSMv01_06g0806)	GrapeSMv01_06g0808	Polygalacturonase [Vitis vinifera]	14163244	14165533	2290	-6802	1	14156442;-6802;A;C;0.283783783783784;8.0070343410237;intronic,GrapeSMv01_06g0806
110	Hic_asm_5	14106442	14206442	100001	1	14156442	A	C	0.283784	8.00703	intronic(GrapeSMv01_06g0806)	GrapeSMv01_06g0809	PREDICTED: zinc finger CCCH domain-containing protein 3 isoform X1 [Vitis vinifera]	14172346	14181081	8736	-15904	1	14156442;-15904;A;C;0.283783783783784;8.0070343410237;intronic,GrapeSMv01_06g0806
110	Hic_asm_5	14106442	14206442	100001	1	14156442	A	C	0.283784	8.00703	intronic(GrapeSMv01_06g0806)	GrapeSMv01_06g0810	hypothetical protein TEA_026999 [Camellia sinensis var	14176144	14176581	438	-19702	1	14156442;-19702;A;C;0.283783783783784;8.0070343410237;intronic,GrapeSMv01_06g0806
110	Hic_asm_5	14106442	14206442	100001	1	14156442	A	C	0.283784	8.00703	intronic(GrapeSMv01_06g0806)	GrapeSMv01_06g0811	hypothetical protein TEA_026999 [Camellia sinensis var	14176913	14178625	1713	-20471	1	14156442;-20471;A;C;0.283783783783784;8.0070343410237;intronic,GrapeSMv01_06g0806
110	Hic_asm_5	14106442	14206442	100001	1	14156442	A	C	0.283784	8.00703	intronic(GrapeSMv01_06g0806)	GrapeSMv01_06g0812	PREDICTED: shaggy-related protein kinase alpha [Vitis vinifera]	14182421	14188539	6119	-25979	1	14156442;-25979;A;C;0.283783783783784;8.0070343410237;intronic,GrapeSMv01_06g0806
111	Hic_asm_5	14407500	14507500	100001	1	14457500	G	A	0.0633803	6.60814	exon,synonymous(GrapeSMv01_06g0849:GrapeSMv01_06g0849.t01:exon2:c.C681T:p.I227I,)	GrapeSMv01_06g0843	PREDICTED: agamous-like MADS-box protein AGL80 [Vitis vinifera]	14408924	14409656	733	47844	1	14457500;47844;G;A;0.0633802816901408;6.60813603770638;exon,synonymous(GrapeSMv01_06g0849:GrapeSMv01_06g0849.t01:exon2:c.C681T:p.I227I,)
111	Hic_asm_5	14407500	14507500	100001	1	14457500	G	A	0.0633803	6.60814	exon,synonymous(GrapeSMv01_06g0849:GrapeSMv01_06g0849.t01:exon2:c.C681T:p.I227I,)	GrapeSMv01_06g0844	anaphase-promoting complex subunit 11 [Citrus clementina]	14436503	14437791	1289	19709	1	14457500;19709;G;A;0.0633802816901408;6.60813603770638;exon,synonymous(GrapeSMv01_06g0849:GrapeSMv01_06g0849.t01:exon2:c.C681T:p.I227I,)
111	Hic_asm_5	14407500	14507500	100001	1	14457500	G	A	0.0633803	6.60814	exon,synonymous(GrapeSMv01_06g0849:GrapeSMv01_06g0849.t01:exon2:c.C681T:p.I227I,)	GrapeSMv01_06g0845	unnamed protein product, partial [Vitis vinifera]	14439759	14439944	186	17556	1	14457500;17556;G;A;0.0633802816901408;6.60813603770638;exon,synonymous(GrapeSMv01_06g0849:GrapeSMv01_06g0849.t01:exon2:c.C681T:p.I227I,)
111	Hic_asm_5	14407500	14507500	100001	1	14457500	G	A	0.0633803	6.60814	exon,synonymous(GrapeSMv01_06g0849:GrapeSMv01_06g0849.t01:exon2:c.C681T:p.I227I,)	GrapeSMv01_06g0846	Pentatricopeptide repeat-containing protein [Vitis vinifera]	14440037	14440919	883	16581	1	14457500;16581;G;A;0.0633802816901408;6.60813603770638;exon,synonymous(GrapeSMv01_06g0849:GrapeSMv01_06g0849.t01:exon2:c.C681T:p.I227I,)
111	Hic_asm_5	14407500	14507500	100001	1	14457500	G	A	0.0633803	6.60814	exon,synonymous(GrapeSMv01_06g0849:GrapeSMv01_06g0849.t01:exon2:c.C681T:p.I227I,)	GrapeSMv01_06g0847	hypothetical protein VITISV_023383 [Vitis vinifera]	14441356	14443461	2106	14039	1	14457500;14039;G;A;0.0633802816901408;6.60813603770638;exon,synonymous(GrapeSMv01_06g0849:GrapeSMv01_06g0849.t01:exon2:c.C681T:p.I227I,)
111	Hic_asm_5	14407500	14507500	100001	1	14457500	G	A	0.0633803	6.60814	exon,synonymous(GrapeSMv01_06g0849:GrapeSMv01_06g0849.t01:exon2:c.C681T:p.I227I,)	GrapeSMv01_06g0848	PREDICTED: transcription factor PIF3 isoform X1 [Vitis vinifera]	14449039	14454526	5488	2974	1	14457500;2974;G;A;0.0633802816901408;6.60813603770638;exon,synonymous(GrapeSMv01_06g0849:GrapeSMv01_06g0849.t01:exon2:c.C681T:p.I227I,)
111	Hic_asm_5	14407500	14507500	100001	1	14457500	G	A	0.0633803	6.60814	exon,synonymous(GrapeSMv01_06g0849:GrapeSMv01_06g0849.t01:exon2:c.C681T:p.I227I,)	GrapeSMv01_06g0849	hypothetical protein VITISV_023381 [Vitis vinifera]	14455449	14459509	4061	0	1	14457500;0;G;A;0.0633802816901408;6.60813603770638;exon,synonymous(GrapeSMv01_06g0849:GrapeSMv01_06g0849.t01:exon2:c.C681T:p.I227I,)
111	Hic_asm_5	14407500	14507500	100001	1	14457500	G	A	0.0633803	6.60814	exon,synonymous(GrapeSMv01_06g0849:GrapeSMv01_06g0849.t01:exon2:c.C681T:p.I227I,)	GrapeSMv01_06g0850	PREDICTED: transcription factor MYB86 [Vitis vinifera]	14471360	14473396	2037	-13860	1	14457500;-13860;G;A;0.0633802816901408;6.60813603770638;exon,synonymous(GrapeSMv01_06g0849:GrapeSMv01_06g0849.t01:exon2:c.C681T:p.I227I,)
111	Hic_asm_5	14407500	14507500	100001	1	14457500	G	A	0.0633803	6.60814	exon,synonymous(GrapeSMv01_06g0849:GrapeSMv01_06g0849.t01:exon2:c.C681T:p.I227I,)	GrapeSMv01_06g0851	hypothetical protein VITISV_020113 [Vitis vinifera]	14475604	14482913	7310	-18104	1	14457500;-18104;G;A;0.0633802816901408;6.60813603770638;exon,synonymous(GrapeSMv01_06g0849:GrapeSMv01_06g0849.t01:exon2:c.C681T:p.I227I,)
111	Hic_asm_5	14407500	14507500	100001	1	14457500	G	A	0.0633803	6.60814	exon,synonymous(GrapeSMv01_06g0849:GrapeSMv01_06g0849.t01:exon2:c.C681T:p.I227I,)	GrapeSMv01_06g0852	Protein NRT1/ PTR family 4	14486077	14488435	2359	-28577	1	14457500;-28577;G;A;0.0633802816901408;6.60813603770638;exon,synonymous(GrapeSMv01_06g0849:GrapeSMv01_06g0849.t01:exon2:c.C681T:p.I227I,)
112	Hic_asm_5	14567558	14667558	100001	1	14617558	A	G	0.214286	7.43447	intergenic(GrapeSMv01_06g0865(dist=9056),GrapeSMv01_06g0866(dist=3866))	GrapeSMv01_06g0861	hypothetical protein VITISV_020288 [Vitis vinifera]	14566373	14572142	5770	45416	1	14617558;45416;A;G;0.214285714285714;7.4344701115398;intergenic,GrapeSMv01_06g0865(dist=9056),GrapeSMv01_06g0866(dist=3866)
112	Hic_asm_5	14567558	14667558	100001	1	14617558	A	G	0.214286	7.43447	intergenic(GrapeSMv01_06g0865(dist=9056),GrapeSMv01_06g0866(dist=3866))	GrapeSMv01_06g0862	phytochrome A [Vitis riparia]	14573040	14580257	7218	37301	1	14617558;37301;A;G;0.214285714285714;7.4344701115398;intergenic,GrapeSMv01_06g0865(dist=9056),GrapeSMv01_06g0866(dist=3866)
112	Hic_asm_5	14567558	14667558	100001	1	14617558	A	G	0.214286	7.43447	intergenic(GrapeSMv01_06g0865(dist=9056),GrapeSMv01_06g0866(dist=3866))	GrapeSMv01_06g0863	hypothetical protein GOBAR_AA34775 [Gossypium barbadense]	14595797	14600531	4735	17027	1	14617558;17027;A;G;0.214285714285714;7.4344701115398;intergenic,GrapeSMv01_06g0865(dist=9056),GrapeSMv01_06g0866(dist=3866)
112	Hic_asm_5	14567558	14667558	100001	1	14617558	A	G	0.214286	7.43447	intergenic(GrapeSMv01_06g0865(dist=9056),GrapeSMv01_06g0866(dist=3866))	GrapeSMv01_06g0864	PREDICTED: uncharacterized protein LOC100855194 [Vitis vinifera]	14602404	14603668	1265	13890	1	14617558;13890;A;G;0.214285714285714;7.4344701115398;intergenic,GrapeSMv01_06g0865(dist=9056),GrapeSMv01_06g0866(dist=3866)
112	Hic_asm_5	14567558	14667558	100001	1	14617558	A	G	0.214286	7.43447	intergenic(GrapeSMv01_06g0865(dist=9056),GrapeSMv01_06g0866(dist=3866))	GrapeSMv01_06g0865	hypothetical protein L484_022680 [Morus notabilis]	14607262	14608502	1241	9056	1	14617558;9056;A;G;0.214285714285714;7.4344701115398;intergenic,GrapeSMv01_06g0865(dist=9056),GrapeSMv01_06g0866(dist=3866)
112	Hic_asm_5	14567558	14667558	100001	1	14617558	A	G	0.214286	7.43447	intergenic(GrapeSMv01_06g0865(dist=9056),GrapeSMv01_06g0866(dist=3866))	GrapeSMv01_06g0866	PREDICTED: uncharacterized protein LOC104881376 [Vitis vinifera]	14621424	14622465	1042	-3866	1	14617558;-3866;A;G;0.214285714285714;7.4344701115398;intergenic,GrapeSMv01_06g0865(dist=9056),GrapeSMv01_06g0866(dist=3866)
112	Hic_asm_5	14567558	14667558	100001	1	14617558	A	G	0.214286	7.43447	intergenic(GrapeSMv01_06g0865(dist=9056),GrapeSMv01_06g0866(dist=3866))	GrapeSMv01_06g0867	hypothetical protein VITISV_021128 [Vitis vinifera]	14639229	14639498	270	-21671	1	14617558;-21671;A;G;0.214285714285714;7.4344701115398;intergenic,GrapeSMv01_06g0865(dist=9056),GrapeSMv01_06g0866(dist=3866)
112	Hic_asm_5	14567558	14667558	100001	1	14617558	A	G	0.214286	7.43447	intergenic(GrapeSMv01_06g0865(dist=9056),GrapeSMv01_06g0866(dist=3866))	GrapeSMv01_06g0868	hypothetical protein VITISV_032462 [Vitis vinifera]	14649090	14650235	1146	-31532	1	14617558;-31532;A;G;0.214285714285714;7.4344701115398;intergenic,GrapeSMv01_06g0865(dist=9056),GrapeSMv01_06g0866(dist=3866)
112	Hic_asm_5	14567558	14667558	100001	1	14617558	A	G	0.214286	7.43447	intergenic(GrapeSMv01_06g0865(dist=9056),GrapeSMv01_06g0866(dist=3866))	GrapeSMv01_06g0869	unnamed protein product, partial [Vitis vinifera]	14653396	14658550	5155	-35838	1	14617558;-35838;A;G;0.214285714285714;7.4344701115398;intergenic,GrapeSMv01_06g0865(dist=9056),GrapeSMv01_06g0866(dist=3866)
112	Hic_asm_5	14567558	14667558	100001	1	14617558	A	G	0.214286	7.43447	intergenic(GrapeSMv01_06g0865(dist=9056),GrapeSMv01_06g0866(dist=3866))	GrapeSMv01_06g0870	PREDICTED: DEAD-box ATP-dependent RNA helicase 3, chloroplastic [Vitis vinifera]	14661675	14669843	8169	-44117	1	14617558;-44117;A;G;0.214285714285714;7.4344701115398;intergenic,GrapeSMv01_06g0865(dist=9056),GrapeSMv01_06g0866(dist=3866)
113	Hic_asm_5	17220066	17320066	100001	1	17270066	C	A	0.205479	6.70182	intronic(GrapeSMv01_06g1165)	GrapeSMv01_06g1159	PREDICTED: methyl-CpG-binding domain-containing protein 9 isoform X1 [Vitis vinifera]	17204851	17228199	23349	41867	1	17270066;41867;C;A;0.205479452054795;6.70182442739153;intronic,GrapeSMv01_06g1165
113	Hic_asm_5	17220066	17320066	100001	1	17270066	C	A	0.205479	6.70182	intronic(GrapeSMv01_06g1165)	GrapeSMv01_06g1160	PREDICTED: homeobox-leucine zipper protein HAT5 [Vitis vinifera]	17227794	17230535	2742	39531	1	17270066;39531;C;A;0.205479452054795;6.70182442739153;intronic,GrapeSMv01_06g1165
113	Hic_asm_5	17220066	17320066	100001	1	17270066	C	A	0.205479	6.70182	intronic(GrapeSMv01_06g1165)	GrapeSMv01_06g1161	unnamed protein product, partial [Vitis vinifera]	17234455	17239403	4949	30663	1	17270066;30663;C;A;0.205479452054795;6.70182442739153;intronic,GrapeSMv01_06g1165
113	Hic_asm_5	17220066	17320066	100001	1	17270066	C	A	0.205479	6.70182	intronic(GrapeSMv01_06g1165)	GrapeSMv01_06g1162	Bidirectional sugar transporter SWEET6b [Vitis vinifera]	17248638	17251129	2492	18937	1	17270066;18937;C;A;0.205479452054795;6.70182442739153;intronic,GrapeSMv01_06g1165
113	Hic_asm_5	17220066	17320066	100001	1	17270066	C	A	0.205479	6.70182	intronic(GrapeSMv01_06g1165)	GrapeSMv01_06g1163	Peptidyl-prolyl cis-trans isomerase, chloroplastic [Vitis vinifera]	17251387	17256105	4719	13961	1	17270066;13961;C;A;0.205479452054795;6.70182442739153;intronic,GrapeSMv01_06g1165
113	Hic_asm_5	17220066	17320066	100001	1	17270066	C	A	0.205479	6.70182	intronic(GrapeSMv01_06g1165)	GrapeSMv01_06g1164	PREDICTED: serine/threonine-protein kinase HT1 [Vitis vinifera]	17256499	17264289	7791	5777	1	17270066;5777;C;A;0.205479452054795;6.70182442739153;intronic,GrapeSMv01_06g1165
113	Hic_asm_5	17220066	17320066	100001	1	17270066	C	A	0.205479	6.70182	intronic(GrapeSMv01_06g1165)	GrapeSMv01_06g1165	PREDICTED: deoxynucleoside triphosphate triphosphohydrolase SAMHD1 homolog [Vitis vinifera]	17265837	17274479	8643	0	1	17270066;0;C;A;0.205479452054795;6.70182442739153;intronic,GrapeSMv01_06g1165
113	Hic_asm_5	17220066	17320066	100001	1	17270066	C	A	0.205479	6.70182	intronic(GrapeSMv01_06g1165)	GrapeSMv01_06g1166	Photosystem I assembly factor PSA3, chloroplastic [Vitis vinifera]	17281336	17283757	2422	-11270	1	17270066;-11270;C;A;0.205479452054795;6.70182442739153;intronic,GrapeSMv01_06g1165
113	Hic_asm_5	17220066	17320066	100001	1	17270066	C	A	0.205479	6.70182	intronic(GrapeSMv01_06g1165)	GrapeSMv01_06g1167	hypothetical protein CK203_067273 [Vitis vinifera]	17284210	17287844	3635	-14144	1	17270066;-14144;C;A;0.205479452054795;6.70182442739153;intronic,GrapeSMv01_06g1165
113	Hic_asm_5	17220066	17320066	100001	1	17270066	C	A	0.205479	6.70182	intronic(GrapeSMv01_06g1165)	GrapeSMv01_06g1168	PREDICTED: uncharacterized protein At4g28440 [Nelumbo nucifera]	17288469	17291613	3145	-18403	1	17270066;-18403;C;A;0.205479452054795;6.70182442739153;intronic,GrapeSMv01_06g1165
113	Hic_asm_5	17220066	17320066	100001	1	17270066	C	A	0.205479	6.70182	intronic(GrapeSMv01_06g1165)	GrapeSMv01_06g1169	PREDICTED: formate dehydrogenase, mitochondrial [Vitis vinifera]	17293069	17296856	3788	-23003	1	17270066;-23003;C;A;0.205479452054795;6.70182442739153;intronic,GrapeSMv01_06g1165
113	Hic_asm_5	17220066	17320066	100001	1	17270066	C	A	0.205479	6.70182	intronic(GrapeSMv01_06g1165)	GrapeSMv01_06g1170	PREDICTED: protein farnesyltransferase subunit beta [Vitis vinifera]	17309231	17317277	8047	-39165	1	17270066;-39165;C;A;0.205479452054795;6.70182442739153;intronic,GrapeSMv01_06g1165
113	Hic_asm_5	17220066	17320066	100001	1	17270066	C	A	0.205479	6.70182	intronic(GrapeSMv01_06g1165)	GrapeSMv01_06g1171	CASP-like protein 4A3 [Vitis vinifera]	17318118	17318705	588	-48052	1	17270066;-48052;C;A;0.205479452054795;6.70182442739153;intronic,GrapeSMv01_06g1165
113	Hic_asm_5	17220066	17320066	100001	1	17270066	C	A	0.205479	6.70182	intronic(GrapeSMv01_06g1165)	GrapeSMv01_06g1172	unnamed protein product, partial [Vitis vinifera]	17318718	17319635	918	-48652	1	17270066;-48652;C;A;0.205479452054795;6.70182442739153;intronic,GrapeSMv01_06g1165
114	Hic_asm_5	17718333	17818333	100001	1	17768333	C	T	0.130137	7.37463	intronic(GrapeSMv01_06g1219)	GrapeSMv01_06g1214	PREDICTED: protein MICRORCHIDIA 6 isoform X1 [Vitis vinifera]	17718962	17736350	17389	31983	1	17768333;31983;C;T;0.13013698630137;7.37463269966823;intronic,GrapeSMv01_06g1219
114	Hic_asm_5	17718333	17818333	100001	1	17768333	C	T	0.130137	7.37463	intronic(GrapeSMv01_06g1219)	GrapeSMv01_06g1215	PREDICTED: pentatricopeptide repeat-containing protein At2g13600-like [Vitis vinifera]	17736513	17738931	2419	29402	1	17768333;29402;C;T;0.13013698630137;7.37463269966823;intronic,GrapeSMv01_06g1219
114	Hic_asm_5	17718333	17818333	100001	1	17768333	C	T	0.130137	7.37463	intronic(GrapeSMv01_06g1219)	GrapeSMv01_06g1216	hypothetical protein VITISV_021075 [Vitis vinifera]	17743386	17746231	2846	22102	1	17768333;22102;C;T;0.13013698630137;7.37463269966823;intronic,GrapeSMv01_06g1219
114	Hic_asm_5	17718333	17818333	100001	1	17768333	C	T	0.130137	7.37463	intronic(GrapeSMv01_06g1219)	GrapeSMv01_06g1217	PREDICTED: uncharacterized protein LOC100852656 isoform X1 [Vitis vinifera]	17746654	17751572	4919	16761	1	17768333;16761;C;T;0.13013698630137;7.37463269966823;intronic,GrapeSMv01_06g1219
114	Hic_asm_5	17718333	17818333	100001	1	17768333	C	T	0.130137	7.37463	intronic(GrapeSMv01_06g1219)	GrapeSMv01_06g1218	PREDICTED: sirohydrochlorin ferrochelatase, chloroplastic [Vitis vinifera]	17751810	17758413	6604	9920	1	17768333;9920;C;T;0.13013698630137;7.37463269966823;intronic,GrapeSMv01_06g1219
114	Hic_asm_5	17718333	17818333	100001	1	17768333	C	T	0.130137	7.37463	intronic(GrapeSMv01_06g1219)	GrapeSMv01_06g1219	PREDICTED: uncharacterized protein LOC100259507 [Vitis vinifera]	17765325	17774473	9149	0	1	17768333;0;C;T;0.13013698630137;7.37463269966823;intronic,GrapeSMv01_06g1219
114	Hic_asm_5	17718333	17818333	100001	1	17768333	C	T	0.130137	7.37463	intronic(GrapeSMv01_06g1219)	GrapeSMv01_06g1220	PREDICTED: galactinol--sucrose galactosyltransferase [Vitis vinifera]	17780605	17783877	3273	-12272	1	17768333;-12272;C;T;0.13013698630137;7.37463269966823;intronic,GrapeSMv01_06g1219
114	Hic_asm_5	17718333	17818333	100001	1	17768333	C	T	0.130137	7.37463	intronic(GrapeSMv01_06g1219)	GrapeSMv01_06g1221	PREDICTED: protein enabled [Vitis vinifera]	17785840	17792758	6919	-17507	1	17768333;-17507;C;T;0.13013698630137;7.37463269966823;intronic,GrapeSMv01_06g1219
114	Hic_asm_5	17718333	17818333	100001	1	17768333	C	T	0.130137	7.37463	intronic(GrapeSMv01_06g1219)	GrapeSMv01_06g1222	PREDICTED: zinc finger CCCH domain-containing protein 41 [Vitis vinifera]	17793664	17823626	29963	-25331	1	17768333;-25331;C;T;0.13013698630137;7.37463269966823;intronic,GrapeSMv01_06g1219
115	Hic_asm_5	18579861	18721510	141650	2	18671510	G	A	0.150685	7.07768	intronic(GrapeSMv01_06g1313)	GrapeSMv01_06g1300	PREDICTED: uncharacterized protein LOC100254358 [Vitis vinifera]	18578563	18580359	1797	91151	1	18629861;49502;C;G;0.0694444444444444;6.16701152063465;intronic,GrapeSMv01_06g1307
115	Hic_asm_5	18579861	18721510	141650	2	18671510	G	A	0.150685	7.07768	intronic(GrapeSMv01_06g1313)	GrapeSMv01_06g1301	PREDICTED: BAG family molecular chaperone regulator 1 [Vitis vinifera]	18593039	18593950	912	77560	1	18629861;35911;C;G;0.0694444444444444;6.16701152063465;intronic,GrapeSMv01_06g1307
115	Hic_asm_5	18579861	18721510	141650	2	18671510	G	A	0.150685	7.07768	intronic(GrapeSMv01_06g1313)	GrapeSMv01_06g1302	PREDICTED: pentatricopeptide repeat-containing protein At3g46610 [Vitis vinifera]	18601936	18604629	2694	66881	1	18629861;25232;C;G;0.0694444444444444;6.16701152063465;intronic,GrapeSMv01_06g1307
115	Hic_asm_5	18579861	18721510	141650	2	18671510	G	A	0.150685	7.07768	intronic(GrapeSMv01_06g1313)	GrapeSMv01_06g1303	PREDICTED: uncharacterized membrane protein At3g27390 [Vitis vinifera]	18606345	18613407	7063	58103	1	18629861;16454;C;G;0.0694444444444444;6.16701152063465;intronic,GrapeSMv01_06g1307
115	Hic_asm_5	18579861	18721510	141650	2	18671510	G	A	0.150685	7.07768	intronic(GrapeSMv01_06g1313)	GrapeSMv01_06g1304	PREDICTED: mavicyanin [Vitis vinifera]	18614060	18614670	611	56840	1	18629861;15191;C;G;0.0694444444444444;6.16701152063465;intronic,GrapeSMv01_06g1307
115	Hic_asm_5	18579861	18721510	141650	2	18671510	G	A	0.150685	7.07768	intronic(GrapeSMv01_06g1313)	GrapeSMv01_06g1305	PREDICTED: zinc finger CCCH domain-containing protein 67 isoform X1 [Vitis vinifera]	18616891	18623698	6808	47812	2	18629861;6163;C;G;0.0694444444444444;6.16701152063465;intronic,GrapeSMv01_06g1307	18671510;47812;G;A;0.150684931506849;7.07768007280034;intronic,GrapeSMv01_06g1313
115	Hic_asm_5	18579861	18721510	141650	2	18671510	G	A	0.150685	7.07768	intronic(GrapeSMv01_06g1313)	GrapeSMv01_06g1306	PREDICTED: RPM1-interacting protein 4 [Vitis vinifera]	18623870	18624827	958	46683	2	18629861;5034;C;G;0.0694444444444444;6.16701152063465;intronic,GrapeSMv01_06g1307	18671510;46683;G;A;0.150684931506849;7.07768007280034;intronic,GrapeSMv01_06g1313
115	Hic_asm_5	18579861	18721510	141650	2	18671510	G	A	0.150685	7.07768	intronic(GrapeSMv01_06g1313)	GrapeSMv01_06g1307	PREDICTED: succinate dehydrogenase [ubiquinone] iron-sulfur subunit 1, mitochondrial [Vitis vinifera]	18625461	18630398	4938	41112	2	18629861;0;C;G;0.0694444444444444;6.16701152063465;intronic,GrapeSMv01_06g1307	18671510;41112;G;A;0.150684931506849;7.07768007280034;intronic,GrapeSMv01_06g1313
115	Hic_asm_5	18579861	18721510	141650	2	18671510	G	A	0.150685	7.07768	intronic(GrapeSMv01_06g1313)	GrapeSMv01_06g1308	hypothetical protein CK203_102124 [Vitis vinifera]	18630926	18631371	446	40139	2	18629861;-1065;C;G;0.0694444444444444;6.16701152063465;intronic,GrapeSMv01_06g1307	18671510;40139;G;A;0.150684931506849;7.07768007280034;intronic,GrapeSMv01_06g1313
115	Hic_asm_5	18579861	18721510	141650	2	18671510	G	A	0.150685	7.07768	intronic(GrapeSMv01_06g1313)	GrapeSMv01_06g1309	PREDICTED: ATP synthase mitochondrial F1 complex assembly factor 2 [Vitis vinifera]	18631901	18634283	2383	37227	2	18629861;-2040;C;G;0.0694444444444444;6.16701152063465;intronic,GrapeSMv01_06g1307	18671510;37227;G;A;0.150684931506849;7.07768007280034;intronic,GrapeSMv01_06g1313
115	Hic_asm_5	18579861	18721510	141650	2	18671510	G	A	0.150685	7.07768	intronic(GrapeSMv01_06g1313)	GrapeSMv01_06g1310	hypothetical protein DVH24_031665 [Malus domestica]	18638680	18653226	14547	18284	2	18629861;-8819;C;G;0.0694444444444444;6.16701152063465;intronic,GrapeSMv01_06g1307	18671510;18284;G;A;0.150684931506849;7.07768007280034;intronic,GrapeSMv01_06g1313
115	Hic_asm_5	18579861	18721510	141650	2	18671510	G	A	0.150685	7.07768	intronic(GrapeSMv01_06g1313)	GrapeSMv01_06g1311	PREDICTED: uncharacterized protein LOC100256024 [Vitis vinifera]	18655503	18656538	1036	14972	2	18629861;-25642;C;G;0.0694444444444444;6.16701152063465;intronic,GrapeSMv01_06g1307	18671510;14972;G;A;0.150684931506849;7.07768007280034;intronic,GrapeSMv01_06g1313
115	Hic_asm_5	18579861	18721510	141650	2	18671510	G	A	0.150685	7.07768	intronic(GrapeSMv01_06g1313)	GrapeSMv01_06g1312	PREDICTED: protein WVD2-like 7 [Vitis vinifera]	18661944	18666257	4314	5253	2	18629861;-32083;C;G;0.0694444444444444;6.16701152063465;intronic,GrapeSMv01_06g1307	18671510;5253;G;A;0.150684931506849;7.07768007280034;intronic,GrapeSMv01_06g1313
115	Hic_asm_5	18579861	18721510	141650	2	18671510	G	A	0.150685	7.07768	intronic(GrapeSMv01_06g1313)	GrapeSMv01_06g1313	PREDICTED: peptidyl serine alpha-galactosyltransferase [Vitis vinifera]	18667019	18674503	7485	0	2	18629861;-37158;C;G;0.0694444444444444;6.16701152063465;intronic,GrapeSMv01_06g1307	18671510;0;G;A;0.150684931506849;7.07768007280034;intronic,GrapeSMv01_06g1313
115	Hic_asm_5	18579861	18721510	141650	2	18671510	G	A	0.150685	7.07768	intronic(GrapeSMv01_06g1313)	GrapeSMv01_06g1314	unnamed protein product, partial [Vitis vinifera]	18677062	18681199	4138	-5552	2	18629861;-47201;C;G;0.0694444444444444;6.16701152063465;intronic,GrapeSMv01_06g1307	18671510;-5552;G;A;0.150684931506849;7.07768007280034;intronic,GrapeSMv01_06g1313
115	Hic_asm_5	18579861	18721510	141650	2	18671510	G	A	0.150685	7.07768	intronic(GrapeSMv01_06g1313)	GrapeSMv01_06g1315	uncharacterized protein LOC113298219 isoform X1 [Papaver somniferum]	18681629	18686294	4666	-10119	1	18671510;-10119;G;A;0.150684931506849;7.07768007280034;intronic,GrapeSMv01_06g1313
115	Hic_asm_5	18579861	18721510	141650	2	18671510	G	A	0.150685	7.07768	intronic(GrapeSMv01_06g1313)	GrapeSMv01_06g1316	unnamed protein product, partial [Vitis vinifera]	18689555	18690874	1320	-18045	1	18671510;-18045;G;A;0.150684931506849;7.07768007280034;intronic,GrapeSMv01_06g1313
115	Hic_asm_5	18579861	18721510	141650	2	18671510	G	A	0.150685	7.07768	intronic(GrapeSMv01_06g1313)	GrapeSMv01_06g1317	no	18696096	18696557	462	-24586	1	18671510;-24586;G;A;0.150684931506849;7.07768007280034;intronic,GrapeSMv01_06g1313
115	Hic_asm_5	18579861	18721510	141650	2	18671510	G	A	0.150685	7.07768	intronic(GrapeSMv01_06g1313)	GrapeSMv01_06g1318	Glycosyltransferase family 92 protein [Vitis vinifera]	18696244	18698587	2344	-24734	1	18671510;-24734;G;A;0.150684931506849;7.07768007280034;intronic,GrapeSMv01_06g1313
115	Hic_asm_5	18579861	18721510	141650	2	18671510	G	A	0.150685	7.07768	intronic(GrapeSMv01_06g1313)	GrapeSMv01_06g1319	Tripartite motif-containing protein 65 [Vitis vinifera]	18698909	18700867	1959	-27399	1	18671510;-27399;G;A;0.150684931506849;7.07768007280034;intronic,GrapeSMv01_06g1313
115	Hic_asm_5	18579861	18721510	141650	2	18671510	G	A	0.150685	7.07768	intronic(GrapeSMv01_06g1313)	GrapeSMv01_06g1320	putative carboxylesterase 11 [Vitis vinifera]	18703315	18707622	4308	-31805	1	18671510;-31805;G;A;0.150684931506849;7.07768007280034;intronic,GrapeSMv01_06g1313
115	Hic_asm_5	18579861	18721510	141650	2	18671510	G	A	0.150685	7.07768	intronic(GrapeSMv01_06g1313)	GrapeSMv01_06g1321	PREDICTED: probable carboxylesterase 11 [Vitis vinifera]	18708051	18711118	3068	-36541	1	18671510;-36541;G;A;0.150684931506849;7.07768007280034;intronic,GrapeSMv01_06g1313
115	Hic_asm_5	18579861	18721510	141650	2	18671510	G	A	0.150685	7.07768	intronic(GrapeSMv01_06g1313)	GrapeSMv01_06g1322	PREDICTED: uncharacterized protein LOC109123866 [Vitis vinifera]	18711205	18714038	2834	-39695	1	18671510;-39695;G;A;0.150684931506849;7.07768007280034;intronic,GrapeSMv01_06g1313
115	Hic_asm_5	18579861	18721510	141650	2	18671510	G	A	0.150685	7.07768	intronic(GrapeSMv01_06g1313)	GrapeSMv01_06g1323	PREDICTED: serine/threonine protein phosphatase 2A 57 kDa regulatory subunit B' theta isoform isoform X2 [Vitis vinifera]	18714102	18731523	17422	-42592	1	18671510;-42592;G;A;0.150684931506849;7.07768007280034;intronic,GrapeSMv01_06g1313
116	Hic_asm_5	20909563	21009563	100001	1	20959563	G	A	0.138889	7.02744	intronic(GrapeSMv01_06g1535)	GrapeSMv01_06g1535	hypothetical protein CK203_114708 [Vitis vinifera]	20942860	20962056	19197	0	1	20959563;0;G;A;0.138888888888889;7.02743728157073;intronic,GrapeSMv01_06g1535
116	Hic_asm_5	20909563	21009563	100001	1	20959563	G	A	0.138889	7.02744	intronic(GrapeSMv01_06g1535)	GrapeSMv01_06g1536	hypothetical protein CK203_046953 [Vitis vinifera]	20975526	20976184	659	-15963	1	20959563;-15963;G;A;0.138888888888889;7.02743728157073;intronic,GrapeSMv01_06g1535
116	Hic_asm_5	20909563	21009563	100001	1	20959563	G	A	0.138889	7.02744	intronic(GrapeSMv01_06g1535)	GrapeSMv01_06g1537	PREDICTED: receptor-like protein kinase FERONIA [Vitis vinifera]	20995007	20997676	2670	-35444	1	20959563;-35444;G;A;0.138888888888889;7.02743728157073;intronic,GrapeSMv01_06g1535
117	Hic_asm_5	21185707	21285707	100001	1	21235707	T	C	0.335526	8.7664	intronic(GrapeSMv01_06g1557)	GrapeSMv01_06g1554	COBRA-like protein 4 [Vitis vinifera]	21184117	21186724	2608	48983	1	21235707;48983;T;C;0.335526315789474;8.76640213580539;intronic,GrapeSMv01_06g1557
117	Hic_asm_5	21185707	21285707	100001	1	21235707	T	C	0.335526	8.7664	intronic(GrapeSMv01_06g1557)	GrapeSMv01_06g1555	hypothetical protein CK203_095005 [Vitis vinifera]	21212592	21214149	1558	21558	1	21235707;21558;T;C;0.335526315789474;8.76640213580539;intronic,GrapeSMv01_06g1557
117	Hic_asm_5	21185707	21285707	100001	1	21235707	T	C	0.335526	8.7664	intronic(GrapeSMv01_06g1557)	GrapeSMv01_06g1556	hypothetical protein CK203_029043 [Vitis vinifera]	21226296	21228129	1834	7578	1	21235707;7578;T;C;0.335526315789474;8.76640213580539;intronic,GrapeSMv01_06g1557
117	Hic_asm_5	21185707	21285707	100001	1	21235707	T	C	0.335526	8.7664	intronic(GrapeSMv01_06g1557)	GrapeSMv01_06g1557	PREDICTED: PI-PLC X domain-containing protein At5g67130 [Vitis vinifera]	21233327	21235827	2501	0	1	21235707;0;T;C;0.335526315789474;8.76640213580539;intronic,GrapeSMv01_06g1557
117	Hic_asm_5	21185707	21285707	100001	1	21235707	T	C	0.335526	8.7664	intronic(GrapeSMv01_06g1557)	GrapeSMv01_06g1558	PREDICTED: PI-PLC X domain-containing protein At5g67130 [Vitis vinifera]	21248015	21250384	2370	-12308	1	21235707;-12308;T;C;0.335526315789474;8.76640213580539;intronic,GrapeSMv01_06g1557
117	Hic_asm_5	21185707	21285707	100001	1	21235707	T	C	0.335526	8.7664	intronic(GrapeSMv01_06g1557)	GrapeSMv01_06g1559	unnamed protein product, partial [Vitis vinifera]	21269100	21271933	2834	-33393	1	21235707;-33393;T;C;0.335526315789474;8.76640213580539;intronic,GrapeSMv01_06g1557
117	Hic_asm_5	21185707	21285707	100001	1	21235707	T	C	0.335526	8.7664	intronic(GrapeSMv01_06g1557)	GrapeSMv01_06g1560	PREDICTED: UDP-arabinopyranose mutase 3 [Vitis vinifera]	21278800	21281572	2773	-43093	1	21235707;-43093;T;C;0.335526315789474;8.76640213580539;intronic,GrapeSMv01_06g1557
117	Hic_asm_5	21185707	21285707	100001	1	21235707	T	C	0.335526	8.7664	intronic(GrapeSMv01_06g1557)	GrapeSMv01_06g1561	PREDICTED: probable tRNA (guanine(26)-N(2))-dimethyltransferase 2 isoform X1 [Vitis vinifera]	21282258	21291161	8904	-46551	1	21235707;-46551;T;C;0.335526315789474;8.76640213580539;intronic,GrapeSMv01_06g1557
118	Hic_asm_5	23707377	23807377	100001	1	23757377	T	C	0.126667	6.0133	intronic(GrapeSMv01_06g1703)	GrapeSMv01_06g1701	PREDICTED: transcription factor bHLH75 isoform X1 [Vitis vinifera]	23731648	23733355	1708	24022	1	23757377;24022;T;C;0.126666666666667;6.01330192295102;intronic,GrapeSMv01_06g1703
118	Hic_asm_5	23707377	23807377	100001	1	23757377	T	C	0.126667	6.0133	intronic(GrapeSMv01_06g1703)	GrapeSMv01_06g1702	PREDICTED: uncharacterized protein LOC100242848 isoform X1 [Vitis vinifera]	23741625	23755753	14129	1624	1	23757377;1624;T;C;0.126666666666667;6.01330192295102;intronic,GrapeSMv01_06g1703
118	Hic_asm_5	23707377	23807377	100001	1	23757377	T	C	0.126667	6.0133	intronic(GrapeSMv01_06g1703)	GrapeSMv01_06g1703	unnamed protein product, partial [Vitis vinifera]	23757161	23761059	3899	0	1	23757377;0;T;C;0.126666666666667;6.01330192295102;intronic,GrapeSMv01_06g1703
118	Hic_asm_5	23707377	23807377	100001	1	23757377	T	C	0.126667	6.0133	intronic(GrapeSMv01_06g1703)	GrapeSMv01_06g1704	unnamed protein product, partial [Vitis vinifera]	23762751	23767078	4328	-5374	1	23757377;-5374;T;C;0.126666666666667;6.01330192295102;intronic,GrapeSMv01_06g1703
118	Hic_asm_5	23707377	23807377	100001	1	23757377	T	C	0.126667	6.0133	intronic(GrapeSMv01_06g1703)	GrapeSMv01_06g1705	PREDICTED: elongator complex protein 5 [Vitis vinifera]	23769945	23778586	8642	-12568	1	23757377;-12568;T;C;0.126666666666667;6.01330192295102;intronic,GrapeSMv01_06g1703
118	Hic_asm_5	23707377	23807377	100001	1	23757377	T	C	0.126667	6.0133	intronic(GrapeSMv01_06g1703)	GrapeSMv01_06g1706	PREDICTED: uncharacterized protein LOC100253235 [Vitis vinifera]	23779004	23788002	8999	-21627	1	23757377;-21627;T;C;0.126666666666667;6.01330192295102;intronic,GrapeSMv01_06g1703
119	Hic_asm_5	26697539	26797539	100001	1	26747539	C	T	0.243421	6.21273	intronic(GrapeSMv01_06g1825)	GrapeSMv01_06g1820	hypothetical protein CK203_079518 [Vitis vinifera]	26711631	26712415	785	35124	1	26747539;35124;C;T;0.243421052631579;6.21272809130888;intronic,GrapeSMv01_06g1825
119	Hic_asm_5	26697539	26797539	100001	1	26747539	C	T	0.243421	6.21273	intronic(GrapeSMv01_06g1825)	GrapeSMv01_06g1821	dCTP pyrophosphatase 1 [Vitis vinifera]	26718920	26719170	251	28369	1	26747539;28369;C;T;0.243421052631579;6.21272809130888;intronic,GrapeSMv01_06g1825
119	Hic_asm_5	26697539	26797539	100001	1	26747539	C	T	0.243421	6.21273	intronic(GrapeSMv01_06g1825)	GrapeSMv01_06g1822	PREDICTED: uncharacterized protein LOC100246645 [Vitis vinifera]	26726779	26727438	660	20101	1	26747539;20101;C;T;0.243421052631579;6.21272809130888;intronic,GrapeSMv01_06g1825
119	Hic_asm_5	26697539	26797539	100001	1	26747539	C	T	0.243421	6.21273	intronic(GrapeSMv01_06g1825)	GrapeSMv01_06g1823	hypothetical protein CK203_025191 [Vitis vinifera]	26736638	26737234	597	10305	1	26747539;10305;C;T;0.243421052631579;6.21272809130888;intronic,GrapeSMv01_06g1825
119	Hic_asm_5	26697539	26797539	100001	1	26747539	C	T	0.243421	6.21273	intronic(GrapeSMv01_06g1825)	GrapeSMv01_06g1824	putative bifunctional UDP-N-acetylglucosamine transferase and deubiquitinase ALG13 [Populus alba]	26739931	26740915	985	6624	1	26747539;6624;C;T;0.243421052631579;6.21272809130888;intronic,GrapeSMv01_06g1825
119	Hic_asm_5	26697539	26797539	100001	1	26747539	C	T	0.243421	6.21273	intronic(GrapeSMv01_06g1825)	GrapeSMv01_06g1825	PREDICTED: protease Do-like 7 isoform X1 [Vitis vinifera]	26744198	26826401	82204	0	1	26747539;0;C;T;0.243421052631579;6.21272809130888;intronic,GrapeSMv01_06g1825
120	Hic_asm_6	2604214	2704214	100001	1	2654214	A	G	0.226667	6.26983	exon,synonymous(GrapeSMv01_07g0308:GrapeSMv01_07g0308.t01:exon1:c.A210G:p.P70P,)	GrapeSMv01_07g0302	unnamed protein product, partial [Vitis vinifera]	2606061	2615435	9375	38779	1	2654214;38779;A;G;0.226666666666667;6.26983351884867;exon,synonymous(GrapeSMv01_07g0308:GrapeSMv01_07g0308.t01:exon1:c.A210G:p.P70P,)
120	Hic_asm_6	2604214	2704214	100001	1	2654214	A	G	0.226667	6.26983	exon,synonymous(GrapeSMv01_07g0308:GrapeSMv01_07g0308.t01:exon1:c.A210G:p.P70P,)	GrapeSMv01_07g0303	PREDICTED: thioredoxin-related transmembrane protein 2 isoform X1 [Vitis vinifera]	2622964	2632634	9671	21580	1	2654214;21580;A;G;0.226666666666667;6.26983351884867;exon,synonymous(GrapeSMv01_07g0308:GrapeSMv01_07g0308.t01:exon1:c.A210G:p.P70P,)
120	Hic_asm_6	2604214	2704214	100001	1	2654214	A	G	0.226667	6.26983	exon,synonymous(GrapeSMv01_07g0308:GrapeSMv01_07g0308.t01:exon1:c.A210G:p.P70P,)	GrapeSMv01_07g0304	PREDICTED: GATA transcription factor 9 [Vitis vinifera]	2635139	2636825	1687	17389	1	2654214;17389;A;G;0.226666666666667;6.26983351884867;exon,synonymous(GrapeSMv01_07g0308:GrapeSMv01_07g0308.t01:exon1:c.A210G:p.P70P,)
120	Hic_asm_6	2604214	2704214	100001	1	2654214	A	G	0.226667	6.26983	exon,synonymous(GrapeSMv01_07g0308:GrapeSMv01_07g0308.t01:exon1:c.A210G:p.P70P,)	GrapeSMv01_07g0305	hypothetical protein CK203_003820 [Vitis vinifera]	2646716	2647279	564	6935	1	2654214;6935;A;G;0.226666666666667;6.26983351884867;exon,synonymous(GrapeSMv01_07g0308:GrapeSMv01_07g0308.t01:exon1:c.A210G:p.P70P,)
120	Hic_asm_6	2604214	2704214	100001	1	2654214	A	G	0.226667	6.26983	exon,synonymous(GrapeSMv01_07g0308:GrapeSMv01_07g0308.t01:exon1:c.A210G:p.P70P,)	GrapeSMv01_07g0306	PREDICTED: peptidyl-tRNA hydrolase 2, mitochondrial isoform X1 [Vitis vinifera]	2647994	2652285	4292	1929	1	2654214;1929;A;G;0.226666666666667;6.26983351884867;exon,synonymous(GrapeSMv01_07g0308:GrapeSMv01_07g0308.t01:exon1:c.A210G:p.P70P,)
120	Hic_asm_6	2604214	2704214	100001	1	2654214	A	G	0.226667	6.26983	exon,synonymous(GrapeSMv01_07g0308:GrapeSMv01_07g0308.t01:exon1:c.A210G:p.P70P,)	GrapeSMv01_07g0307	PREDICTED: pentatricopeptide repeat-containing protein At3g09040, mitochondrial [Vitis vinifera]	2653865	2657313	3449	0	1	2654214;0;A;G;0.226666666666667;6.26983351884867;exon,synonymous(GrapeSMv01_07g0308:GrapeSMv01_07g0308.t01:exon1:c.A210G:p.P70P,)
120	Hic_asm_6	2604214	2704214	100001	1	2654214	A	G	0.226667	6.26983	exon,synonymous(GrapeSMv01_07g0308:GrapeSMv01_07g0308.t01:exon1:c.A210G:p.P70P,)	GrapeSMv01_07g0308	PREDICTED: mitogen-activated protein kinase kinase kinase 1 [Vitis vinifera]	2653865	2654801	937	0	1	2654214;0;A;G;0.226666666666667;6.26983351884867;exon,synonymous(GrapeSMv01_07g0308:GrapeSMv01_07g0308.t01:exon1:c.A210G:p.P70P,)
120	Hic_asm_6	2604214	2704214	100001	1	2654214	A	G	0.226667	6.26983	exon,synonymous(GrapeSMv01_07g0308:GrapeSMv01_07g0308.t01:exon1:c.A210G:p.P70P,)	GrapeSMv01_07g0309	Ultraviolet-B receptor UVR8 [Vitis vinifera]	2658018	2661291	3274	-3804	1	2654214;-3804;A;G;0.226666666666667;6.26983351884867;exon,synonymous(GrapeSMv01_07g0308:GrapeSMv01_07g0308.t01:exon1:c.A210G:p.P70P,)
120	Hic_asm_6	2604214	2704214	100001	1	2654214	A	G	0.226667	6.26983	exon,synonymous(GrapeSMv01_07g0308:GrapeSMv01_07g0308.t01:exon1:c.A210G:p.P70P,)	GrapeSMv01_07g0310	PREDICTED: nuclear pore complex protein NUP85 [Vitis vinifera]	2662920	2677752	14833	-8706	1	2654214;-8706;A;G;0.226666666666667;6.26983351884867;exon,synonymous(GrapeSMv01_07g0308:GrapeSMv01_07g0308.t01:exon1:c.A210G:p.P70P,)
120	Hic_asm_6	2604214	2704214	100001	1	2654214	A	G	0.226667	6.26983	exon,synonymous(GrapeSMv01_07g0308:GrapeSMv01_07g0308.t01:exon1:c.A210G:p.P70P,)	GrapeSMv01_07g0311	PREDICTED: uncharacterized protein LOC100250865 [Vitis vinifera]	2678529	2683852	5324	-24315	1	2654214;-24315;A;G;0.226666666666667;6.26983351884867;exon,synonymous(GrapeSMv01_07g0308:GrapeSMv01_07g0308.t01:exon1:c.A210G:p.P70P,)
120	Hic_asm_6	2604214	2704214	100001	1	2654214	A	G	0.226667	6.26983	exon,synonymous(GrapeSMv01_07g0308:GrapeSMv01_07g0308.t01:exon1:c.A210G:p.P70P,)	GrapeSMv01_07g0312	PREDICTED: F-box/LRR-repeat protein 20 [Vitis vinifera]	2689789	2691340	1552	-35575	1	2654214;-35575;A;G;0.226666666666667;6.26983351884867;exon,synonymous(GrapeSMv01_07g0308:GrapeSMv01_07g0308.t01:exon1:c.A210G:p.P70P,)
120	Hic_asm_6	2604214	2704214	100001	1	2654214	A	G	0.226667	6.26983	exon,synonymous(GrapeSMv01_07g0308:GrapeSMv01_07g0308.t01:exon1:c.A210G:p.P70P,)	GrapeSMv01_07g0313	putative transcriptional regulatory protein [Vitis vinifera]	2694100	2697927	3828	-39886	1	2654214;-39886;A;G;0.226666666666667;6.26983351884867;exon,synonymous(GrapeSMv01_07g0308:GrapeSMv01_07g0308.t01:exon1:c.A210G:p.P70P,)
120	Hic_asm_6	2604214	2704214	100001	1	2654214	A	G	0.226667	6.26983	exon,synonymous(GrapeSMv01_07g0308:GrapeSMv01_07g0308.t01:exon1:c.A210G:p.P70P,)	GrapeSMv01_07g0314	Carotenoid cleavage dioxygenase 8-like B, chloroplastic [Vitis vinifera]	2698014	2700903	2890	-43800	1	2654214;-43800;A;G;0.226666666666667;6.26983351884867;exon,synonymous(GrapeSMv01_07g0308:GrapeSMv01_07g0308.t01:exon1:c.A210G:p.P70P,)
121	Hic_asm_6	4538966	4638966	100001	1	4588966	C	G	0.226027	6.14106	intronic(GrapeSMv01_07g0482)	GrapeSMv01_07g0475	PREDICTED: tRNA (cytosine-5-)-methyltransferase [Vitis vinifera]	4535506	4540361	4856	48605	1	4588966;48605;C;G;0.226027397260274;6.14106147605277;intronic,GrapeSMv01_07g0482
121	Hic_asm_6	4538966	4638966	100001	1	4588966	C	G	0.226027	6.14106	intronic(GrapeSMv01_07g0482)	GrapeSMv01_07g0476	PREDICTED: pentatricopeptide repeat-containing protein At4g32450, mitochondrial [Vitis vinifera]	4542178	4546462	4285	42504	1	4588966;42504;C;G;0.226027397260274;6.14106147605277;intronic,GrapeSMv01_07g0482
121	Hic_asm_6	4538966	4638966	100001	1	4588966	C	G	0.226027	6.14106	intronic(GrapeSMv01_07g0482)	GrapeSMv01_07g0477	PREDICTED: ammonium transporter 3 member 1 [Vitis vinifera]	4550707	4553114	2408	35852	1	4588966;35852;C;G;0.226027397260274;6.14106147605277;intronic,GrapeSMv01_07g0482
121	Hic_asm_6	4538966	4638966	100001	1	4588966	C	G	0.226027	6.14106	intronic(GrapeSMv01_07g0482)	GrapeSMv01_07g0478	PREDICTED: peptidyl-prolyl cis-trans isomerase CYP95 isoform X1 [Vitis vinifera]	4554634	4566930	12297	22036	1	4588966;22036;C;G;0.226027397260274;6.14106147605277;intronic,GrapeSMv01_07g0482
121	Hic_asm_6	4538966	4638966	100001	1	4588966	C	G	0.226027	6.14106	intronic(GrapeSMv01_07g0482)	GrapeSMv01_07g0479	PREDICTED: cytochrome c oxidase subunit 5b-2, mitochondrial [Vitis vinifera]	4571005	4574802	3798	14164	1	4588966;14164;C;G;0.226027397260274;6.14106147605277;intronic,GrapeSMv01_07g0482
121	Hic_asm_6	4538966	4638966	100001	1	4588966	C	G	0.226027	6.14106	intronic(GrapeSMv01_07g0482)	GrapeSMv01_07g0480	PREDICTED: uncharacterized protein LOC104879051 [Vitis vinifera]	4575654	4576304	651	12662	1	4588966;12662;C;G;0.226027397260274;6.14106147605277;intronic,GrapeSMv01_07g0482
121	Hic_asm_6	4538966	4638966	100001	1	4588966	C	G	0.226027	6.14106	intronic(GrapeSMv01_07g0482)	GrapeSMv01_07g0481	PREDICTED: acyl-protein thioesterase 2 isoform X1 [Vitis vinifera]	4578987	4585002	6016	3964	1	4588966;3964;C;G;0.226027397260274;6.14106147605277;intronic,GrapeSMv01_07g0482
121	Hic_asm_6	4538966	4638966	100001	1	4588966	C	G	0.226027	6.14106	intronic(GrapeSMv01_07g0482)	GrapeSMv01_07g0482	PREDICTED: CRC domain-containing protein TSO1 [Vitis vinifera]	4585204	4600797	15594	0	1	4588966;0;C;G;0.226027397260274;6.14106147605277;intronic,GrapeSMv01_07g0482
[truncated: 2,304 more rows]

## Sheet: root-knot nematode
Table S2-2 The GWAS analysis result of root-knot nematode stress trait
[truncated: 135 more rows]

## Sheet: salt
Table S2-3 The GWAS analysis result of salt stress trait
[truncated: 76 more rows]

[truncated: 5 more sheets: drought, cold, waterlogging, summary, numbers]
